# Supplementary material for: Proximity Labeling to Identify β-Arrestin1 Binding Partners Downstream of Ligand-Activated G Protein-Coupled Receptors
Source: Int J Mol Sci. 2023 Feb 7;24(4):3285. doi: 10.3390/ijms24043285 (PMC9967311; doi:10.3390/ijms24043285)
Supplement: Supplementary file 1 [file ijms-24-03285-s001.zip]

Archive with 3 entries (3 files):
- File S1.xlsx
- File S2.xlsx
- supplementary methods - Tables S1-S4.pdf
