# Supplementary material for: Proximity Labeling to Identify β-Arrestin1 Binding Partners Downstream of Ligand-Activated G Protein-Coupled Receptors
Source: Int J Mol Sci. 2023 Feb 7;24(4):3285. doi: 10.3390/ijms24043285 (PMC9967311; doi:10.3390/ijms24043285)
Supplement: Supplementary file 1 [file ijms-24-03285-s001.zip › File S1.xlsx]

## Sheet: 2092
Accession	Description	Abundance Ratio: (B-Arrestin1_APEX2_pcDNA3_5min) /(B-Arrestin1_APEX2_pcDNA3_0min)	Abundance Ratio: (B-Arrestin1_APEX2_pcDNA3_60min) /(B-Arrestin1_APEX2_pcDNA3_0min)	Abundance Ratio: (APEX2_pcDNA3_0min) /(B-Arrestin1_APEX2_pcDNA3_0min)
A0A1W2PNU4	RANBP2-like and GRIP domain-containing protein 2
B4DFH6	cDNA FLJ52536, highly similar to Tubulin beta-4 chain
Q9NZW5	MAGUK p55 subfamily member 6
Q5TDG3	WD repeat domain 3, isoform CRA_b
B2R6K0	cDNA, FLJ92988, highly similar to Homo sapiens mutL homolog 1, colon cancer, nonpolyposis type 2 (E. coli) (MLH1), mRNA
Q9NY27	Serine/threonine-protein phosphatase 4 regulatory subunit 2
O00458	Interferon-related developmental regulator 1
Q7Z5J4	Retinoic acid-induced protein 1
A0A024R4Z9	SET binding factor 1, isoform CRA_a
Q15811	Intersectin-1
B4DUP2	cDNA FLJ56155, highly similar to UTP--glucose-1-phosphate uridylyltransferase 2 (EC 2.7.7.9)
Q12849	G-rich sequence factor 1
O75376	Nuclear receptor corepressor 1
Q9GZT9	Egl nine homolog 1
Q9NX58	Cell growth-regulating nucleolar protein
B4DI41	cDNA FLJ55972, highly similar to Methyl-CpG-binding domain protein 1
B4DLM8	cDNA FLJ56105, highly similar to Nuclear valosin-containing protein-like
G3V180	Dipeptidyl peptidase 3
Q562E7	WD repeat-containing protein 81
Q96JH7	Deubiquitinating protein VCIP135
P38432	Coilin
Q9Y618	Nuclear receptor corepressor 2
P41214	Eukaryotic translation initiation factor 2D
Q8N1G4	Leucine-rich repeat-containing protein 47
Q9Y333	U6 snRNA-associated Sm-like protein LSm2
Q9HCS7	Pre-mRNA-splicing factor SYF1
A0A024RAE1	Ribosome assembly factor mrt4
Q96J01	THO complex subunit 3
O75494	Serine/arginine-rich splicing factor 10
P29317	Ephrin type-A receptor 2
Q9H0P0	Cytosolic 5'-nucleotidase 3A
Q70J99	Protein unc-13 homolog D
A6NHB5	Zinc finger MYM-type protein 3
A0A024R3L9	Vacuolar protein sorting 26 homolog B (Yeast), isoform CRA_a
Q9Y4B5	Microtubule cross-linking factor 1
E7EMK3	Flotillin-2
Q9NVU7	Protein SDA1 homolog
A0A0A0MTH9	TATA-binding protein-associated factor 172
Q9BSJ2	Gamma-tubulin complex component 2
Q3V6T2	Girdin
Q2NL82	Pre-rRNA-processing protein TSR1 homolog	1.782	1.075	1.904
Q9NZT1	Calmodulin-like protein 5	1.244	1.024	1.848
P61225	Ras-related protein Rap-2b	1.355	0.686	1.66
A0A1V1FWL6	Tuberin	1.093	1.079	1.631
A0A024R1D6	HCG2011153, isoform CRA_b	1.504	1.216	1.611
P46937	Transcriptional coactivator YAP1	1.403	1.222	1.589
O95359	Transforming acidic coiled-coil-containing protein 2	1.455	0.995	1.565
A8K4S9	Signal transducer and activator of transcription	1.418	1.348	1.563
Q16666	Gamma-interferon-inducible protein 16	1.86	1.232	1.547
A0A024RC67	Protein regulator of cytokinesis 1, isoform CRA_e	1.16	0.938	1.505
Q01968	Inositol polyphosphate 5-phosphatase OCRL-1	1.399	1.088	1.495
Q9NYL2	Mitogen-activated protein kinase kinase kinase 20	1.562	1.086	1.482
Q9P2N5	RNA-binding protein 27	1.591	1.253	1.458
P11279	Lysosome-associated membrane glycoprotein 1	1.965	1.343	1.448
A0A024RBS4	Scavenger receptor class B, member 1, isoform CRA_b	1.567	1.143	1.444
F8WAL6	Abl interactor 2	1.468	1.299	1.438
Q15796	Mothers against decapentaplegic homolog 2	1.179	1.287	1.432
A0A024RDR0	High-mobility group box 1, isoform CRA_a	1.104	0.997	1.431
Q12929	Epidermal growth factor receptor kinase substrate 8	1.105	0.948	1.429
Q9UGR2	Zinc finger CCCH domain-containing protein 7B	1.504	1.154	1.422
Q8NI36	WD repeat-containing protein 36	0.961	0.773	1.412
Q92793	CREB-binding protein	1.534	0.976	1.402
Q9H3P7	Golgi resident protein GCP60	1.17	1.094	1.395
O14646	Chromodomain-helicase-DNA-binding protein 1	1.175	1.065	1.395
P53611	Geranylgeranyl transferase type-2 subunit beta	1.076	0.985	1.393
P35269	General transcription factor IIF subunit 1	1.343	0.891	1.387
Q8IYB7	DIS3-like exonuclease 2	1.422	1.12	1.383
Q86UE8	Serine/threonine-protein kinase tousled-like 2	1.429	1.083	1.378
B2R4D5	Actin-related protein 2/3 complex subunit 3	1.301	1.055	1.378
B5BU08	U2 small nuclear RNA auxillary factor 1 isoform a	1.061	0.856	1.377
Q53YD8	ADP-ribosylation factor-like 2	1.089	0.922	1.375
Q96RL7	Vacuolar protein sorting-associated protein 13A	1.341	1.184	1.374
A8K946	mRNA cap guanine-N7 methyltransferase	1.253	1.037	1.367
P52788	Spermine synthase	1.224	0.856	1.365
Q86UA3	Chromosome 12 open reading frame 10	1.154	0.971	1.364
A0A087WT44	Heme oxygenase 2	1.223	1.172	1.355
P10155	60 kDa SS-A/Ro ribonucleoprotein	1.325	1.006	1.349
Q9NQW6	Anillin	1.491	1.042	1.347
Q96GQ7	Probable ATP-dependent RNA helicase DDX27	1.255	0.989	1.345
Q92733	Proline-rich protein PRCC	1.078	1.147	1.343
P23229	Integrin alpha-6	1.188	0.937	1.342
B5BUB5	Autoantigen La (Fragment)	1.157	0.881	1.342
Q13443	Disintegrin and metalloproteinase domain-containing protein 9	0.984	0.77	1.342
P49916	DNA ligase 3	1.287	1.247	1.339
I3L504	Eukaryotic translation initiation factor 5A-1	0.967	0.962	1.339
P31930	Cytochrome b-c1 complex subunit 1, mitochondrial	0.529	0.757	1.339
Q86WB0	Nuclear-interacting partner of ALK	1.068	0.932	1.337
Q5T3I0	G patch domain-containing protein 4	1.059	1.026	1.333
B4DR36	cDNA FLJ56414, highly similar to Homo sapiens proline-, glutamic acid-, leucine-rich protein 1 (PELP1), mRNA	1.231	1.113	1.331
A0A024QZF1	HCG19665, isoform CRA_a	1.011	0.804	1.33
A0A024R0X0	AP1 gamma subunit binding protein 1, isoform CRA_d	1.285	1.297	1.329
A0A024RDZ2	CDC16 cell division cycle 16 homolog (S. cerevisiae), isoform CRA_a	1.057	0.99	1.328
A0A0B4J2C3	Translationally-controlled tumor protein	1.175	1.005	1.327
B3KM57	cDNA FLJ10347 fis, clone NT2RM2001035, highly similar to CCR4-NOT transcription complex subunit 7	0.99	0.927	1.327
Q96Q15	Serine/threonine-protein kinase SMG1	0.964	0.997	1.326
Q02241	Kinesin-like protein KIF23	1.2	1.162	1.324
A8K9T8	cDNA FLJ76106, highly similar to Homo sapiens neurolysin (metallopeptidase M3 family) (NLN), mRNA	1.296	1.228	1.321
Q8NBF2	NHL repeat-containing protein 2	1.189	0.938	1.321
B2R5M8	Isocitrate dehydrogenase [NADP]	1.094	1.051	1.319
Q9Y6R0	Numb-like protein	1.115	1.148	1.318
P54819	Adenylate kinase 2, mitochondrial	1.058	0.913	1.317
A0A024R438	Autophagy-related protein 9	0.932	0.893	1.317
A0A140VKA6	Testis secretory sperm-binding protein Li 233m	0.983	0.945	1.313
Q7RU04	Aminopeptidase B	1.059	1	1.312
P55786	Puromycin-sensitive aminopeptidase	0.993	0.953	1.309
O14744	Protein arginine N-methyltransferase 5	1.091	0.903	1.308
Q9UHB9	Signal recognition particle subunit SRP68	0.917	0.899	1.308
O75396	Vesicle-trafficking protein SEC22b	1.073	0.947	1.307
P12004	Proliferating cell nuclear antigen	0.942	0.808	1.307
A0A024R6D4	Enhancer of rudimentary homolog	1.304	1.051	1.306
O43252	Bifunctional 3'-phosphoadenosine 5'-phosphosulfate synthase 1	1.173	0.942	1.306
A0A087X1E4	Arfaptin-2	1.277	0.99	1.304
H7BXI1	Extended synaptotagmin-2 (Fragment)	1.08	1.175	1.303
P62851	40S ribosomal protein S25	1.288	1.146	1.302
B2RBI2	cDNA, FLJ95525, highly similar to Homo sapiens synapse associated protein 1, SAP47 homolog (Drosophila) (SYAP1), mRNA	1.126	1.056	1.301
A0A087X2G6	Nucleolar protein 16	1.39	1.011	1.301
E9PB61	THO complex subunit 4	1.011	1.032	1.3
J3QK89	Calcium homeostasis endoplasmic reticulum protein	1.076	1.096	1.299
B7Z2B0	cDNA FLJ53470, highly similar to Calcium/calmodulin-dependent protein kinase type II delta chain (EC 2.7.11.17)	1.229	1.068	1.299
A0A087WT12	Glutathione peroxidase	1.136	0.966	1.299
Q9Y6M5	Zinc transporter 1	1.363	1.098	1.295
A0A140VK07	Testicular secretory protein Li 7	1.058	0.911	1.295
A0A024RB32	Prostaglandin E synthase 3 (Cytosolic), isoform CRA_a	0.891	1.025	1.294
P55011	Solute carrier family 12 member 2	1.121	1.004	1.293
A0A140VJT8	Testicular tissue protein Li 164	0.998	0.923	1.293
A0A024R687	Pleckstrin homology domain containing, family C (With FERM domain) member 1, isoform CRA_b	1.006	0.996	1.292
Q6N0B1	Succinate-CoA ligase subunit beta (Fragment)	1.088	0.848	1.29
A0A024R3D4	Uncharacterized protein	1.296	1.096	1.289
Q92905	COP9 signalosome complex subunit 5	1.129	0.976	1.288
Q9UNF0	Protein kinase C and casein kinase substrate in neurons protein 2	0.975	0.962	1.288
Q32Q12	Nucleoside diphosphate kinase	1.136	0.83	1.287
J3KTL2	Serine/arginine-rich-splicing factor 1	1.129	0.935	1.284
A8K3S1	Glucosamine-6-phosphate isomerase	1.084	1.084	1.28
Q96AG4	Leucine-rich repeat-containing protein 59	0.998	0.937	1.28
Q8IYI6	Exocyst complex component 8	1.129	1.157	1.279
Q12830	Nucleosome-remodeling factor subunit BPTF	1.281	1.132	1.279
P60891	Ribose-phosphate pyrophosphokinase 1	1.03	0.79	1.278
A0A024R994	Copine III, isoform CRA_a	1.015	1.004	1.276
P62906	60S ribosomal protein L10a	1.058	0.995	1.276
A8K139	cDNA FLJ76744, highly similar to Homo sapiens L1 cell adhesion molecule (L1CAM), transcript variant 1, mRNA	0.981	0.978	1.276
Q7Z7E8	Ubiquitin-conjugating enzyme E2 Q1	1.047	1.082	1.275
V9HWE9	Epididymis secretory protein Li 22	1.088	0.88	1.275
Q5H9Q6	Inosine-5'-monophosphate dehydrogenase	1.162	1.048	1.274
Q8TED1	Probable glutathione peroxidase 8	1.124	0.877	1.274
A0A024R7I0	GIPC PDZ domain containing family, member 1, isoform CRA_a	1.399	0.82	1.274
Q6YHU6	Thyroid adenoma-associated protein	1.304	1.085	1.273
J3QRS3	Myosin regulatory light chain 12A	1.042	0.892	1.271
Q13442	28 kDa heat- and acid-stable phosphoprotein	1.046	0.985	1.268
P23526	Adenosylhomocysteinase	1.111	0.999	1.267
B5BUD2	Replication factor C 2 isoform 1 (Fragment)	1.211	1.047	1.265
A0A024R571	EH domain-containing protein 1	1.151	0.929	1.265
Q9UBK8	Methionine synthase reductase	1.006	0.792	1.265
P13984	General transcription factor IIF subunit 2	1.103	0.851	1.263
D3TTZ3	Tumor necrosis factor alpha-induced protein 3	1.201	1.141	1.262
Q53G34	Mitochondrial carrier homolog 2 variant (Fragment)	1.126	1.01	1.262
Q2L6I0	FB19 protein	1.25	1.31	1.261
O14980	Exportin-1	1.011	0.894	1.261
A0A0C4DG17	40S ribosomal protein SA	1.17	1.005	1.26
A0A024R5W0	Hect (Homologous to the E6-AP (UBE3A) carboxyl terminus) domain and RCC1 (CHC1)-like domain (RLD) 1, isoform CRA_b	1.347	0.981	1.26
Q4LE69	PIK4CA variant protein (Fragment)	0.977	1.059	1.257
Q9Y6M0	Testisin	1.156	1.078	1.256
P50748	Kinetochore-associated protein 1	1.028	1.064	1.256
B2R5R5	cDNA, FLJ92583, highly similar to Homo sapiens glycogenin (GYG), mRNA	1.045	0.918	1.256
Q96PC5	Melanoma inhibitory activity protein 2	1.12	0.905	1.256
A8KA74	cDNA FLJ76065	1.205	1.035	1.255
P68366	Tubulin alpha-4A chain	0.996	1.011	1.255
Q15691	Microtubule-associated protein RP/EB family member 1	1.076	1.049	1.254
Q9Y6K9	NF-kappa-B essential modulator	1.497	1.078	1.253
C9JA08	60S ribosomal export protein NMD3	1.114	1.035	1.253
A4D2Q0	Unc-84 homolog A (C. elegans)	1.021	1.277	1.252
X5DR03	Glutathione S-transferase mu 1 isoform B (Fragment)	1.09	0.993	1.251
Q9Y5P4	Collagen type IV alpha-3-binding protein	1.024	0.949	1.251
A1L4F5	Receptor tyrosine kinase-like orphan receptor 2	0.931	0.945	1.25
B5LY71	Uridine monophosphate synthetase isoform I	0.948	0.82	1.25
Q14966	Zinc finger protein 638	1.18	0.959	1.247
A0A024RBE7	Thymopoietin, isoform CRA_c	1.121	1.072	1.246
P26374	Rab proteins geranylgeranyltransferase component A 2	1.169	1.008	1.245
Q5JXB2	Putative ubiquitin-conjugating enzyme E2 N-like	1.05	0.786	1.245
Q6MZP3	Uncharacterized protein DKFZp686I05169	1.06	0.888	1.244
Q9BS26	Endoplasmic reticulum resident protein 44	1.186	0.855	1.244
Q8TDJ5	Tyrosine-protein kinase receptor	0.975	1.056	1.243
A0A024R0F6	Tripartite motif-containing 33, isoform CRA_a	1.186	0.967	1.243
A0A1W2PNX8	Protein unc-45 homolog A	1.02	0.955	1.243
P68032	Actin, alpha cardiac muscle 1	1.055	0.908	1.242
Q59GX7	Stearoyl-CoA desaturase variant (Fragment)	0.92	0.893	1.242
Q5T1Z8	Pumilio homolog 1	1.025	1.07	1.241
Q96M27	Protein PRRC1	1.052	1.063	1.241
O15084	Serine/threonine-protein phosphatase 6 regulatory ankyrin repeat subunit A	0.755	1.014	1.241
Q8WXH0	Nesprin-2	1.198	1.119	1.24
V9HW91	Epididymis secretory sperm binding protein Li 8a	1.003	1.034	1.24
Q08378	Golgin subfamily A member 3	1.072	0.793	1.24
A2RUM7	Ribosomal protein L5	1.012	0.861	1.238
A8K4G7	cDNA FLJ78528, highly similar to Homo sapiens vacuolar protein sorting 4B (yeast) (VPS4B), mRNA	0.956	0.825	1.238
Q59EK7	CS0DF038YO05 variant (Fragment)	1.399	0.794	1.237
V9HWA6	Epididymis luminal protein 32	1.011	0.955	1.236
Q9ULH7	MKL/myocardin-like protein 2	1.339	1.276	1.235
Q16719	Kynureninase	1.06	0.961	1.235
A0A024R1A3	Testicular secretory protein Li 63	1.005	0.992	1.233
A0A0A0MTS2	Glucose-6-phosphate isomerase (Fragment)	1.179	0.926	1.232
H7C1N3	BET1 homolog (Fragment)	1.12	0.849	1.232
O43390	Heterogeneous nuclear ribonucleoprotein R	1.166	1.037	1.23
A8K7D9	Importin subunit alpha	1.077	0.991	1.23
P14735	Insulin-degrading enzyme	0.998	0.957	1.23
Q01581	Hydroxymethylglutaryl-CoA synthase, cytoplasmic	0.989	0.988	1.229
Q53GZ2	Polymerase (RNA) III (DNA directed) polypeptide E variant (Fragment)	1.125	0.93	1.229
Q9UBU9	Nuclear RNA export factor 1	1.231	0.829	1.229
A0A024R5H8	RAB6A, member RAS oncogene family, isoform CRA_b	1.139	1.122	1.227
O75340	Programmed cell death protein 6	1.108	1.012	1.227
Q96DG6	Carboxymethylenebutenolidase homolog	0.967	0.982	1.227
Q765P7	MTSS1-like protein	1.318	1.051	1.226
Q92576	PHD finger protein 3	1.057	0.979	1.226
A8K005	cDNA FLJ77896, highly similar to Homo sapiens Ras homolog enriched in brain (RHEB), mRNA	0.928	0.88	1.226
Q93100	Phosphorylase b kinase regulatory subunit beta	0.977	1.082	1.225
Q9UBQ5	Eukaryotic translation initiation factor 3 subunit K	1.122	0.964	1.225
A0A024R1N4	X-ray repair complementing defective repair in Chinese hamster cells 6 (Ku autoantigen, 70kDa), isoform CRA_a	1.104	1.063	1.223
A0A140VJJ2	S-formylglutathione hydrolase	1.162	1.016	1.222
Q9H4L4	Sentrin-specific protease 3	1.083	0.992	1.222
Q6SJ93	Protein FAM111B	0.962	0.855	1.222
O00299	Chloride intracellular channel protein 1	1.049	0.902	1.221
B2R9S4	cDNA, FLJ94534, highly similar to Homo sapiens capping protein (actin filament), gelsolin-like(CAPG), mRNA	0.877	0.963	1.218
A0A024RDJ4	Nuclear factor of kappa light polypeptide gene enhancer in B-cells 1 (P105), isoform CRA_b	1.35	1.118	1.217
P08754	Guanine nucleotide-binding protein G(k) subunit alpha	0.989	0.835	1.217
A0A0S2Z5H3	Clathrin interactor 1 isoform 2 (Fragment)	1.036	1.012	1.216
B0QYN7	SUMO-conjugating enzyme	0.984	0.878	1.216
P32456	Guanylate-binding protein 2	1.157	0.961	1.215
A5JGZ4	Peptidylprolyl isomerase (Fragment)	0.999	0.957	1.215
A0A0U1RRH6	PHD finger protein 14	1.087	1.197	1.214
Q13485	Mothers against decapentaplegic homolog 4	0.957	1.04	1.214
Q9P0L0	Vesicle-associated membrane protein-associated protein A	1.043	0.986	1.214
P52209	6-phosphogluconate dehydrogenase, decarboxylating	0.943	0.972	1.214
Q53FN7	BZW1 protein variant (Fragment)	1.023	0.936	1.214
P39687	Acidic leucine-rich nuclear phosphoprotein 32 family member A	1.052	0.944	1.212
B4DPV7	cDNA FLJ54534, highly similar to Homo sapiens cysteinyl-tRNA synthetase (CARS), transcript variant 3, mRNA	0.93	0.864	1.212
E9PQY2	Prefoldin subunit 4	1.167	0.86	1.212
Q96KA5	Cleft lip and palate transmembrane protein 1-like protein	1.248	1.227	1.21
A0A158RFU6	RAB7, member RAS oncogene family, isoform CRA_a	1.08	1.03	1.21
V9HW77	Epididymis luminal protein 211	1.109	0.99	1.209
O75128	Protein cordon-bleu	1.068	0.93	1.208
A8K180	cDNA FLJ76749, highly similar to Homo sapiens Wiskott-Aldrich syndrome-like (WASL), mRNA	1.07	0.881	1.208
Q9UPN3	Microtubule-actin cross-linking factor 1, isoforms 1/2/3/5	1.158	0.932	1.207
Q9Y5A9	YTH domain-containing family protein 2	0.926	1.046	1.206
P35221	Catenin alpha-1	1.053	1.026	1.206
B0QZ18	Copine-1	1.089	0.898	1.206
Q12797	Aspartyl/asparaginyl beta-hydroxylase	1.04	0.854	1.206
P11177	Pyruvate dehydrogenase E1 component subunit beta, mitochondrial	1.182	0.845	1.206
A0A024R7E3	DNA (cytosine-5)-methyltransferase	1.075	0.991	1.205
A0A024QYY9	Spectrin domain with coiled-coils 1, isoform CRA_a	1.087	0.983	1.205
Q92541	RNA polymerase-associated protein RTF1 homolog	1.187	0.932	1.205
P15170	Eukaryotic peptide chain release factor GTP-binding subunit ERF3A	1.081	0.986	1.204
Q92466	DNA damage-binding protein 2	1.012	0.936	1.202
Q96ST3	Paired amphipathic helix protein Sin3a	0.928	0.676	1.202
P19174	1-phosphatidylinositol 4,5-bisphosphate phosphodiesterase gamma-1	1.278	1.066	1.201
O14776	Transcription elongation regulator 1	1.155	0.976	1.201
Q5T5Y3	Calmodulin-regulated spectrin-associated protein 1	0.99	0.975	1.201
A0A0A0MQR2	Protein RTF2 homolog	1.067	0.929	1.201
Q12792	Twinfilin-1	1.044	0.927	1.201
P07737	Profilin-1	1.165	1.033	1.2
O95155	Ubiquitin conjugation factor E4 B	1.08	0.964	1.2
Q15181	Inorganic pyrophosphatase	1.213	1.089	1.198
A0A024R563	Protein phosphatase 1, regulatory (Inhibitor) subunit 14B, isoform CRA_a	0.922	1.088	1.198
P25788	Proteasome subunit alpha type-3	1.069	0.853	1.198
O94906	Pre-mRNA-processing factor 6	1.156	0.897	1.197
P55060	Exportin-2	0.945	0.905	1.196
O15371	Eukaryotic translation initiation factor 3 subunit D	1.041	0.89	1.196
P37802	Transgelin-2	1.036	0.997	1.195
P11802	Cyclin-dependent kinase 4	1.039	0.942	1.195
A0A024R098	AMP deaminase	0.949	0.823	1.195
P54886	Delta-1-pyrroline-5-carboxylate synthase	0.785	0.823	1.195
Q9Y6W5	Wiskott-Aldrich syndrome protein family member 2	1.431	0.957	1.194
L8B4J3	Ubiquitin C	0.997	0.871	1.194
E5KLL9	Mitochondrial dynamin-like 120 kDa protein	1.01	0.944	1.192
O75400	Pre-mRNA-processing factor 40 homolog A	1.016	0.934	1.191
A0A1B0GUL7	Uncharacterized protein	1.054	0.864	1.191
A0A0A0MSW4	Phosphatidylinositol transfer protein beta isoform	1.029	1.013	1.19
A0A140VK27	Leukotriene A(4) hydrolase	1.036	0.983	1.19
P25398	40S ribosomal protein S12	1.035	0.876	1.19
A5PLN4	Splicing factor 4	1.264	1.045	1.189
Q9BQ61	Uncharacterized protein C19orf43	1.005	0.957	1.189
A0A024R3Z5	LanC lantibiotic synthetase component C-like 1 (Bacterial), isoform CRA_b	1.096	0.995	1.188
A0A024R845	RAB14, member RAS oncogene family, isoform CRA_a	1.08	0.986	1.188
Q59EF6	Calpain 2, large [catalytic] subunit variant (Fragment)	1.028	0.97	1.188
B3KM68	cDNA FLJ10398 fis, clone NT2RM4000349, highly similar to Homo sapiens basic leucine zipper and W2 domains 2 (BZW2), mRNA	1.275	0.906	1.188
Q6FIE5	PHP14 protein	1.124	1.062	1.187
Q9UJU6	Drebrin-like protein	1.017	1.041	1.187
B5ME97	Septin 10, isoform CRA_c	1.044	1.013	1.187
P05198	Eukaryotic translation initiation factor 2 subunit 1	1.005	0.909	1.187
Q9UHX1	Poly(U)-binding-splicing factor PUF60	1.068	0.905	1.187
B4DVR4	cDNA FLJ60912, highly similar to Vinexin	1.12	0.985	1.185
Q5SRE5	Nucleoporin NUP188 homolog	1.139	0.939	1.185
O14828	Secretory carrier-associated membrane protein 3	1.044	0.908	1.185
Q96P48	Arf-GAP with Rho-GAP domain, ANK repeat and PH domain-containing protein 1	1.237	1.225	1.184
O15013	Rho guanine nucleotide exchange factor 10	1.005	0.966	1.184
B3KNA0	cDNA FLJ14013 fis, clone Y79AA1002487, highly similar to F-box only protein 4	1.062	0.866	1.184
B5BUB1	RuvB-like helicase (Fragment)	1.151	1.042	1.183
A0A1W2PPZ5	Transcription elongation factor A protein 1	0.983	0.85	1.183
D6W625	Chromatin assembly factor 1, subunit A (P150), isoform CRA_a	1.244	0.788	1.183
B4DTK7	cDNA FLJ61387, highly similar to Homo sapiens conserved nuclear protein NHN1 (NHN1), mRNA	1.142	1.095	1.182
Q1HBJ4	Mitogen-activated protein kinase	1.081	0.986	1.182
Q8N3D4	EH domain-binding protein 1-like protein 1	0.996	0.897	1.182
Q8WVJ2	NudC domain-containing protein 2	1.06	0.964	1.18
Q32Q10	RSU1 protein (Fragment)	1.14	0.995	1.178
Q14558	Phosphoribosyl pyrophosphate synthase-associated protein 1	0.98	0.858	1.178
Q9BQG0	Myb-binding protein 1A	0.939	0.793	1.177
Q8WUM0	Nuclear pore complex protein Nup133	0.931	0.905	1.176
A0A0C4DFM7	Terminal uridylyltransferase 4	1.006	1.042	1.175
D6W5Y5	Cold inducible RNA binding protein, isoform CRA_c	0.936	1.032	1.175
B4DMN1	cDNA FLJ61136, highly similar to Ras-related protein Rab-11A	0.98	0.987	1.175
A0A024R1X8	Junction plakoglobin, isoform CRA_a	1.054	0.915	1.175
A0A024R497	Acyl-CoA synthetase long-chain family member 3, isoform CRA_a	0.999	0.913	1.175
A0A1B0GUA3	KIF1-binding protein	0.932	0.844	1.175
A0A024R9Y6	Guanine nucleotide binding protein-like 3 (Nucleolar)-like, isoform CRA_a	1.114	1.011	1.174
O75691	Small subunit processome component 20 homolog	1.062	0.976	1.174
A8K486	Peptidyl-prolyl cis-trans isomerase	1.014	0.973	1.174
Q9NYV4	Cyclin-dependent kinase 12	1.021	0.912	1.174
F8VXU5	Vacuolar protein sorting-associated protein 29	1.008	0.944	1.173
Q6P3X3	Tetratricopeptide repeat protein 27	1.139	1.003	1.172
P12429	Annexin A3	1.138	0.959	1.172
A0A024R8R4	Nuclear protein localization 4 homolog (S. cerevisiae), isoform CRA_a	1.332	0.925	1.172
Q9NP72	Ras-related protein Rab-18	0.878	0.647	1.172
A0A1B0GTU4	Paxillin	1.118	0.978	1.171
Q9BV44	THUMP domain-containing protein 3	0.931	0.954	1.171
Q9BVS4	Serine/threonine-protein kinase RIO2	1.201	0.921	1.171
Q5VZL5	Zinc finger MYM-type protein 4	1.025	0.884	1.171
P21291	Cysteine and glycine-rich protein 1	1.006	0.953	1.17
Q9H7E2	Tudor domain-containing protein 3	1.138	0.94	1.17
P10644	cAMP-dependent protein kinase type I-alpha regulatory subunit	1.066	0.94	1.17
B4E1U9	cDNA FLJ54776, highly similar to Cell division control protein 42 homolog	0.946	0.927	1.17
Q5JWF2	Guanine nucleotide-binding protein G(s) subunit alpha isoforms XLas	0.993	0.91	1.17
B2R983	cDNA, FLJ94267, highly similar to Homo sapiens glutathione S-transferase omega 1 (GSTO1), mRNA	0.975	0.883	1.169
P62269	40S ribosomal protein S18	1.286	0.951	1.168
P46063	ATP-dependent DNA helicase Q1	0.974	0.853	1.168
Q14151	Scaffold attachment factor B2	1.075	0.956	1.167
Q04721	Neurogenic locus notch homolog protein 2	0.979	0.932	1.167
Q9UEW8	STE20/SPS1-related proline-alanine-rich protein kinase	1.326	1.003	1.166
I3L4C2	Brain-specific angiogenesis inhibitor 1-associated protein 2	1.077	0.918	1.166
P62316	Small nuclear ribonucleoprotein Sm D2	1.135	0.907	1.166
Q9BQA1	Methylosome protein 50	1.234	1.046	1.165
P49756	RNA-binding protein 25	1.107	0.977	1.165
J9R021	Eukaryotic translation initiation factor 3 subunit A	0.938	0.955	1.165
A0A0S2Z3F2	V-raf murine sarcoma 3611 viral oncogene-like protein isoform 2 (Fragment)	1.062	0.947	1.165
Q9NR12	PDZ and LIM domain protein 7	1.002	0.918	1.165
B5BU01	Eukaryotic translation initiation factor 2 beta	1.053	0.823	1.165
A0A024R6D1	NIMA (Never in mitosis gene a)-related kinase 9, isoform CRA_a	1.057	1.109	1.164
V9HWE0	Annexin	1.056	0.994	1.164
A0A024R324	Ras homolog gene family, member A, isoform CRA_a	1.202	0.976	1.164
O00425	Insulin-like growth factor 2 mRNA-binding protein 3	0.949	0.857	1.164
O43660	Pleiotropic regulator 1	1.12	1.179	1.163
B3KQ33	cDNA FLJ32715 fis, clone TESTI2000784, highly similar to Importin-4	1.181	0.995	1.163
Q15459	Splicing factor 3A subunit 1	1.063	0.979	1.163
B2RAU5	Sorting nexin 9	1.216	0.937	1.163
Q14240	Eukaryotic initiation factor 4A-II	1.266	0.912	1.163
O94826	Mitochondrial import receptor subunit TOM70	1.181	1.103	1.162
Q9Y3F4	Serine-threonine kinase receptor-associated protein	1.057	1.038	1.162
Q709C8	Vacuolar protein sorting-associated protein 13C	0.871	0.946	1.162
A0A024R6N2	CDC42 binding protein kinase beta (DMPK-like), isoform CRA_a	1.007	0.941	1.162
Q9UMS4	Pre-mRNA-processing factor 19	0.94	0.922	1.162
Q5U077	L-lactate dehydrogenase	1.024	0.834	1.162
B2R9D9	cDNA, FLJ94347	1.189	0.825	1.162
A0A024RDY0	RAN binding protein 5, isoform CRA_d	1.066	0.978	1.161
Q7KZ85	Transcription elongation factor SPT6	1.124	0.963	1.161
P54920	Alpha-soluble NSF attachment protein	1.067	0.897	1.161
A0A0S2Z4R4	Hepatocyte growth factor-regulated tyrosine kinase substrate isoform 1 (Fragment)	1.094	1.047	1.16
P30419	Glycylpeptide N-tetradecanoyltransferase 1	1.021	0.995	1.16
A0A024R1K7	Tyrosine 3-monooxygenase/tryptophan 5-monooxygenase activation protein, eta polypeptide, isoform CRA_b	0.952	0.911	1.16
P20700	Lamin-B1	0.997	0.894	1.16
B4DLV7	Rab GDP dissociation inhibitor	1.075	1.023	1.159
O43143	Pre-mRNA-splicing factor ATP-dependent RNA helicase DHX15	1.141	0.997	1.159
Q86UP2	Kinectin	0.939	0.975	1.159
Q99996	A-kinase anchor protein 9	1.28	1.088	1.158
B4DMM7	cDNA FLJ59722, highly similar to Retinoblastoma-binding protein 5	1.116	1.087	1.158
A0A140VJS9	Serine/threonine-protein phosphatase	1.071	0.982	1.158
A0A0S2Z2Z6	Annexin (Fragment)	0.977	1.021	1.157
B2RCD8	cDNA, FLJ96012, highly similar to Homo sapiens interferon regulatory factor 2 binding protein 1 (IRF2BP1), mRNA	1.328	1.001	1.157
V9HWH1	Epididymis luminal protein 57	0.979	0.867	1.157
A6H8Y5	Nibrin	0.935	0.844	1.157
Q6ZRS2	Helicase SRCAP	0.872	1.056	1.156
Q9H074	Polyadenylate-binding protein-interacting protein 1	1.11	0.993	1.155
P52789	Hexokinase-2	0.818	0.948	1.155
Q9UKX7	Nuclear pore complex protein Nup50	1.031	0.945	1.155
Q15046	Lysine--tRNA ligase	0.97	0.855	1.155
Q59EJ5	Glutathione S-transferase (Fragment)	1.043	0.987	1.154
Q9P0K7	Ankycorbin	0.959	0.879	1.154
Q27J81	Inverted formin-2	0.81	0.878	1.154
A0A024RD11	Protein phosphatase 2, regulatory subunit B (B56), delta isoform, isoform CRA_d	1.07	1.08	1.153
Q15637	Splicing factor 1	1.086	0.888	1.153
P26639	Threonine--tRNA ligase, cytoplasmic	0.978	0.883	1.153
F8W727	60S ribosomal protein L32	1.189	0.834	1.153
Q15417	Calponin-3	1.082	1.125	1.152
B0QY89	Eukaryotic translation initiation factor 3 subunit L	0.978	0.973	1.152
P62081	40S ribosomal protein S7	1.071	0.842	1.152
A0A087WVC6	Tyrosine-protein phosphatase	1.199	1.07	1.151
A0A024R3W7	Eukaryotic translation elongation factor 1 beta 2, isoform CRA_a	1.111	0.973	1.151
Q59EL2	COP9 constitutive photomorphogenic homolog subunit 2 variant (Fragment)	1.07	0.958	1.151
P54727	UV excision repair protein RAD23 homolog B	1.016	0.911	1.151
Q9Y305	Acyl-coenzyme A thioesterase 9, mitochondrial	0.99	0.896	1.151
Q09028	Histone-binding protein RBBP4	0.987	0.818	1.151
B3KRM2	Serine/threonine-protein phosphatase	1.073	0.987	1.15
B2RWN5	HEAT repeat containing 1	1.048	0.986	1.15
P61081	NEDD8-conjugating enzyme Ubc12	1.047	0.978	1.15
Q59HH7	X-ray repair cross complementing protein 1 variant (Fragment)	1.022	1.046	1.149
H7C2I1	Protein arginine N-methyltransferase 1	1.001	0.897	1.149
Q53HB9	DEAD (Asp-Glu-Ala-Asp) box polypeptide 56 variant (Fragment)	1.149	0.862	1.149
A0A1W2PNV4	Uncharacterized protein	1.174	1.059	1.148
A0A024RDV9	Spastic paraplegia 20 isoform 1	0.991	1.04	1.148
A0A087X1Z3	Proteasome activator complex subunit 2	0.98	0.982	1.148
Q5QJE6	Deoxynucleotidyltransferase terminal-interacting protein 2	1.027	0.95	1.148
A8K5T7	cDNA FLJ75365, highly similar to Homo sapiens SUGT1B (SUGT1) mRNA	0.973	0.941	1.148
P40222	Alpha-taxilin	0.991	0.934	1.148
Q92878	DNA repair protein RAD50	0.957	0.918	1.148
Q9C0C9	(E3-independent) E2 ubiquitin-conjugating enzyme	1.065	0.871	1.148
B2RDV7	tRNA-dihydrouridine(47) synthase [NAD(P)(+)]	1.032	0.864	1.148
O75663	TIP41-like protein	1.004	1.044	1.147
P08237	ATP-dependent 6-phosphofructokinase, muscle type	0.949	0.804	1.147
P39880	Homeobox protein cut-like 1	1.263	1.028	1.146
A0A024QZW7	Nucleoporin 153kDa, isoform CRA_a	0.915	1.028	1.146
V9HWK4	Epididymis luminal protein 162	1.14	0.995	1.146
Q5W009	RNA binding motif protein 17, isoform CRA_a	1.176	0.993	1.146
Q08211	ATP-dependent RNA helicase A	1.067	0.988	1.146
Q8N6H7	ADP-ribosylation factor GTPase-activating protein 2	1.079	0.961	1.146
Q9BY89	Uncharacterized protein KIAA1671	1.113	0.943	1.146
Q8WUM4	Programmed cell death 6-interacting protein	0.998	0.94	1.146
P50570	Dynamin-2	0.953	0.88	1.146
Q8WUA2	Peptidyl-prolyl cis-trans isomerase-like 4	0.934	0.841	1.146
Q15942	Zyxin	1.017	1.028	1.145
J3QQX2	Rho GDP-dissociation inhibitor 1	1.155	0.949	1.145
O00178	GTP-binding protein 1	0.998	0.769	1.145
I1SRC5	UBE2L3/KRAS fusion protein	0.985	1.039	1.144
Q53HU7	Eukaryotic translation initiation factor 3 subunit I (Fragment)	0.892	0.976	1.144
Q7Z3U7	Protein MON2 homolog	1.194	0.974	1.144
B3KS98	Eukaryotic translation initiation factor 3 subunit H	0.994	0.907	1.144
A0A1C7CYZ0	Active breakpoint cluster region-related protein	0.936	0.899	1.144
P47712	Cytosolic phospholipase A2	1.002	0.859	1.144
A0A087X020	Ribosome maturation protein SBDS	0.974	0.816	1.144
Q8WVX7	Ribosomal protein S19 (Fragment)	2.123	0.811	1.144
P31689	DnaJ homolog subfamily A member 1	1.086	1.122	1.143
Q15555	Microtubule-associated protein RP/EB family member 2	1.088	1.033	1.143
A0A024RBB7	Nucleosome assembly protein 1-like 1, isoform CRA_a	1.077	0.996	1.143
A0A1P7ZIM8	LMO7b	0.978	0.974	1.143
A0A024R0A8	Adenosylhomocysteinase	1.045	0.965	1.143
P31947	14-3-3 protein sigma	1.118	0.964	1.143
P62805	Histone H4	1.369	0.962	1.143
Q9Y570	Protein phosphatase methylesterase 1	1.031	0.851	1.143
A0A024RA66	Cell division cycle 2-like 5 (Cholinesterase-related cell division controller), isoform CRA_b	0.518	1.1	1.142
Q8N684	Cleavage and polyadenylation specificity factor subunit 7	1.01	0.977	1.142
P61221	ATP-binding cassette sub-family E member 1	0.979	0.96	1.142
A0A140VJK1	Testicular tissue protein Li 75	1	0.953	1.142
A5YKK6	CCR4-NOT transcription complex subunit 1	0.987	0.933	1.142
P61254	60S ribosomal protein L26	1.367	0.569	1.142
Q59EH3	Acid phosphatase 1 isoform c variant (Fragment)	1.05	1.039	1.141
P19338	Nucleolin	0.993	0.908	1.141
H3BQJ5	Nucleolar protein 3 (Fragment)	0.874	0.858	1.141
A5PL36	USP19 protein (Fragment)	0.877	0.65	1.141
Q92499	ATP-dependent RNA helicase DDX1	1	1.008	1.14
B3KXY9	cDNA FLJ46359 fis, clone TESTI4049786, highly similar to Hexokinase-1 (EC 2.7.1.1)	0.967	0.959	1.14
O60518	Ran-binding protein 6	0.982	0.934	1.14
A0A087WYN9	ATP-dependent RNA helicase DHX29	0.941	0.893	1.14
A8K940	cDNA FLJ77630, highly similar to Homo sapiens BPY2 interacting protein 1, mRNA	1.103	0.885	1.14
Q9UBB4	Ataxin-10	1.02	0.885	1.14
Q15019	Septin-2	1.032	1	1.139
A0A0A6YY92	Adenylosuccinate lyase	1.133	0.983	1.139
P63104	14-3-3 protein zeta/delta	0.942	0.97	1.139
Q8TEM1	Nuclear pore membrane glycoprotein 210	1.22	1.077	1.138
Q6FIG4	RAB1B protein	0.886	1.013	1.138
P26368	Splicing factor U2AF 65 kDa subunit	1.144	1.011	1.138
P07900	Heat shock protein HSP 90-alpha	1.034	1.011	1.138
B2ZZ89	Spectrin beta chain	0.997	0.976	1.138
P21359	Neurofibromin	1.135	0.945	1.138
A8K7F6	cDNA FLJ78244, highly similar to Homo sapiens eukaryotic translation initiation factor 4A, isoform 1 (EIF4A1), mRNA	0.974	0.935	1.138
Q99816	Tumor susceptibility gene 101 protein	1.056	1.107	1.137
A8K9U0	cDNA FLJ78260, highly similar to Homo sapiens RNA binding motif protein 4, mRNA	1.234	1.057	1.137
Q13283	Ras GTPase-activating protein-binding protein 1	1.061	1.05	1.137
O75694	Nuclear pore complex protein Nup155	1.045	1.028	1.137
V9HW29	Kinesin-like protein	0.972	0.985	1.137
P62258	14-3-3 protein epsilon	1.039	0.964	1.137
B7ZC38	Endophilin-B2	0.984	0.952	1.137
Q15042	Rab3 GTPase-activating protein catalytic subunit	0.976	0.807	1.137
Q9H8H0	Nucleolar protein 11	1.285	1.168	1.136
Q13344	Fus-like protein (Fragment)	1.047	0.976	1.136
Q9UKV8	Protein argonaute-2	1.158	0.975	1.136
Q9UIG0	Tyrosine-protein kinase BAZ1B	0.964	0.95	1.136
O00629	Importin subunit alpha-3	0.901	0.869	1.136
Q08554	Desmocollin-1	1.341	0.823	1.136
P19525	Interferon-induced, double-stranded RNA-activated protein kinase	0.907	0.78	1.136
Q5U0D2	Transgelin	1.058	1.056	1.135
A0A087WWF6	DNA polymerase delta subunit 2	1.121	0.943	1.135
B3KMS0	Condensin complex subunit 1	1.006	0.939	1.135
B2R8R5	cDNA, FLJ94025, highly similar to Homo sapiens tripartite motif-containing 28 (TRIM28), mRNA	0.989	0.85	1.135
Q9BTX1	Nucleoporin NDC1	0.965	0.808	1.135
O60287	Nucleolar pre-ribosomal-associated protein 1	0.795	1.109	1.134
Q14694	Ubiquitin carboxyl-terminal hydrolase 10	0.968	1.056	1.134
Q9Y5K6	CD2-associated protein	0.998	1.047	1.134
A0A024RAZ7	Heterogeneous nuclear ribonucleoprotein A1, isoform CRA_b	1.163	1.01	1.134
Q5HYI8	Rab-like protein 3	0.975	0.862	1.134
A0A024R4R3	CCR4-NOT transcription complex, subunit 3, isoform CRA_a	1.211	1.059	1.133
P35222	Catenin beta-1	1.037	1.015	1.133
Q9Y3I0	tRNA-splicing ligase RtcB homolog	1.069	0.959	1.133
O43175	D-3-phosphoglycerate dehydrogenase	0.994	0.941	1.133
P26641	Elongation factor 1-gamma	0.962	0.918	1.133
Q9HBD4	SMARCA4 isoform 2	1.02	0.909	1.133
V9HWB4	Epididymis secretory sperm binding protein Li 89n	1.097	0.878	1.133
A8K727	Pleckstrin homology domain-containing family A member 2	1.009	0.848	1.133
A8K594	cDNA FLJ77256, highly similar to Homo sapiens SH3-domain binding protein 4 (SH3BP4), mRNA	0.906	0.811	1.133
B2R892	cDNA, FLJ93793, highly similar to Homo sapiens creatine kinase, muscle (CKM), mRNA	0.96	0.79	1.133
P51617	Interleukin-1 receptor-associated kinase 1	1.385	1.185	1.132
H9ZYJ2	Thioredoxin	1.013	1.038	1.132
Q14573	Inositol 1,4,5-trisphosphate receptor type 3	0.94	1.034	1.132
P25789	Proteasome subunit alpha type-4	0.998	1.017	1.132
J3KNL6	Protein transport protein Sec16A	0.957	1.014	1.132
Q99567	Nuclear pore complex protein Nup88	1.011	0.981	1.132
Q59FF0	EBNA-2 co-activator variant (Fragment)	0.936	0.941	1.132
Q8IZP0	Abl interactor 1	1.044	0.999	1.131
A8K7T4	cDNA FLJ75774, highly similar to Homo sapiens lectin, mannose-binding 2 (LMAN2), mRNA	0.967	0.974	1.131
O75962	Triple functional domain protein	1.038	0.891	1.131
A0A140VJM0	Testicular tissue protein Li 96	0.885	0.835	1.131
B4DPD5	Ubiquitin thioesterase	0.929	0.834	1.131
Q53FI7	Four and a half LIM domains 1 variant (Fragment)	1.098	0.98	1.13
A0A1Z2RTL3	MHC class I antigen	1.127	0.958	1.13
Q5VZU9	Tripeptidyl-peptidase 2	1.025	0.949	1.13
Q7Z6B7	SLIT-ROBO Rho GTPase-activating protein 1	1.079	1.059	1.129
P00492	Hypoxanthine-guanine phosphoribosyltransferase	1.048	1.047	1.129
A0A0C4DGG9	Chromodomain-helicase-DNA-binding protein 4	1.045	0.936	1.129
E9PRY8	Elongation factor 1-delta	1.008	0.935	1.129
Q59F66	DEAD box polypeptide 17 isoform p82 variant (Fragment)	1.04	0.929	1.129
Q01844	RNA-binding protein EWS	1.075	0.892	1.129
P62249	40S ribosomal protein S16	0.988	0.836	1.129
P78318	Immunoglobulin-binding protein 1	1.183	1.023	1.128
P61981	14-3-3 protein gamma	0.955	0.966	1.128
Q5SQP8	C-terminal-binding protein 2	0.98	0.955	1.128
A0A024R0E2	Cold shock domain containing E1, RNA-binding, isoform CRA_a	1.056	0.943	1.128
P60468	Protein transport protein Sec61 subunit beta	1.065	0.811	1.128
A8MUS3	60S ribosomal protein L23a	1.225	1.016	1.127
A8K5S3	cDNA FLJ78449	1.131	1.008	1.127
Q969S3	Zinc finger protein 622	1.26	0.996	1.127
Q96CS3	FAS-associated factor 2	1.103	0.983	1.127
P08240	Signal recognition particle receptor subunit alpha	0.969	0.944	1.127
Q53GL6	RNA binding protein (Autoantigenic, hnRNP-associated with lethal yellow) long isoform variant (Fragment)	1.037	0.865	1.127
B3KW34	Protein YIPF	1.085	1.098	1.126
P54105	Methylosome subunit pICln	1.096	1.093	1.126
Q0ZGT2	Nexilin	1.301	1.054	1.126
Q6FHX6	Flap endonuclease 1	1.005	0.98	1.126
P29353	SHC-transforming protein 1	1.065	0.961	1.126
A0A024RDS3	Zinc finger protein 198, isoform CRA_b	1.144	0.942	1.126
B3KMC9	cDNA FLJ10711 fis, clone NT2RP3000917, highly similar to 5'-3' exoribonuclease 2 (EC 3.1.11.-)	1.075	0.941	1.126
Q2Q9B7	Glucose-6-phosphate 1-dehydrogenase (Fragment)	0.919	0.908	1.126
P11233	Ras-related protein Ral-A	1.156	1.116	1.125
O75970	Multiple PDZ domain protein	1.255	1.03	1.125
Q96P47	Arf-GAP with GTPase, ANK repeat and PH domain-containing protein 3	1.21	0.989	1.125
Q6P2Q9	Pre-mRNA-processing-splicing factor 8	0.986	0.952	1.125
Q6PKG0	La-related protein 1	0.985	0.934	1.125
P17980	26S proteasome regulatory subunit 6A	1.105	0.925	1.125
Q13325	Interferon-induced protein with tetratricopeptide repeats 5	1.132	0.923	1.125
P37840	Alpha-synuclein	0.925	1.073	1.124
Q92538	Golgi-specific brefeldin A-resistance guanine nucleotide exchange factor 1	1.028	1.029	1.124
Q16531	DNA damage-binding protein 1	0.962	0.986	1.124
Q8N523	Tuftelin-interacting protein 11	1.096	0.955	1.124
O00625	Pirin	1	0.95	1.124
A0A024R056	Guanine nucleotide binding protein (G protein), beta polypeptide 1, isoform CRA_a	0.945	0.866	1.124
B7ZKS3	Ubiquitin specific peptidase 48	1.031	1.02	1.123
Q9H089	Large subunit GTPase 1 homolog	0.941	0.947	1.123
A0A0M4G3H8	Amylo-alpha-1, 6-glucosidase, 4-alpha-glucanotransferaseprovided	1.054	0.919	1.123
F6WQW2	Ran-specific GTPase-activating protein	1.064	0.892	1.123
O43318	Mitogen-activated protein kinase kinase kinase 7	0.836	0.675	1.123
K7ESQ2	Kinetochore protein Spc24 (Fragment)	1.101	1.098	1.122
V9HWK0	Signal recognition particle subunit SRP72	0.977	0.994	1.122
Q86XP3	ATP-dependent RNA helicase DDX42	1.062	0.984	1.122
Q12965	Unconventional myosin-Ie	1.05	0.982	1.122
A8KAE0	cDNA FLJ78476, highly similar to Homo sapiens WD repeat and HMG-box DNA binding protein 1 (WDHD1), transcript variant 1, mRNA	0.963	0.981	1.122
Q86UK7	E3 ubiquitin-protein ligase ZNF598	0.95	0.94	1.122
B4DUC8	S-methyl-5'-thioadenosine phosphorylase	1.09	0.925	1.122
P53992	Protein transport protein Sec24C	1.02	1.037	1.121
A8KAP3	cDNA FLJ78483, highly similar to Homo sapiens elongation factor Tu GTP binding domain containing 2 (EFTUD2), mRNA	1.013	1.014	1.121
Q8IVM0	Coiled-coil domain-containing protein 50	0.974	0.994	1.121
O43707	Alpha-actinin-4	1.014	0.975	1.121
A0A024RDB2	Ras-GTPase activating protein SH3 domain-binding protein 2, isoform CRA_b	0.977	0.969	1.121
B2R6A3	Na(+)/H(+) exchange regulatory cofactor NHE-RF	1.008	0.959	1.121
J3KN16	KIAA0368	1.057	0.958	1.121
Q5BKZ1	DBIRD complex subunit ZNF326	0.954	0.943	1.121
A0A0A0MRM9	Nucleolar and coiled-body phosphoprotein 1 (Fragment)	1.046	0.936	1.121
A8K329	cDNA FLJ76656, highly similar to Homo sapiens scaffold attachment factor B (SAFB), mRNA	1.083	0.92	1.121
Q5T9B7	Adenylate kinase isoenzyme 1	0.906	0.819	1.121
J3KQE5	GTP-binding nuclear protein Ran (Fragment)	0.964	0.779	1.121
Q96IZ0	PRKC apoptosis WT1 regulator protein	0.985	1.11	1.12
B2R6D4	Phosphomannomutase	0.963	1.036	1.12
P05556	Integrin beta-1	1.185	0.999	1.12
D6REX3	Protein transport protein Sec31A	1.051	0.978	1.12
Q6FHY4	N-ethylmaleimide-sensitive factor attachment protein, gamma, isoform CRA_b	1.211	0.976	1.12
Q8WUV3	PRMT3 protein (Fragment)	1.155	0.959	1.12
A0A024R1S8	LIM and SH3 protein 1, isoform CRA_b	0.925	0.923	1.12
A8KA19	cDNA FLJ75831, highly similar to Homo sapiens exportin, tRNA (nuclear export receptor for tRNAs) (XPOT), mRNA	0.963	0.866	1.12
Q9UHD2	Serine/threonine-protein kinase TBK1	1.092	0.845	1.12
Q59G75	Isoleucyl-tRNA synthetase, cytoplasmic variant (Fragment)	0.949	0.905	1.119
Q9NXV6	CDKN2A-interacting protein	0.872	0.884	1.119
Q9Y678	Coatomer subunit gamma-1	0.923	0.858	1.119
P23508	Colorectal mutant cancer protein	1.073	0.834	1.119
Q5U0I6	H.sapiens ras-related Hrab1A protein	0.918	0.919	1.118
P00338	L-lactate dehydrogenase A chain	0.966	0.892	1.118
B2RAH5	cDNA, FLJ94919, highly similar to Homo sapiens protein phosphatase 1, regulatory (inhibitor) subunit 12A (PPP1R12A), mRNA	0.942	0.969	1.117
B2RD51	Proteasome assembly chaperone 1	0.965	0.948	1.117
P42345	Serine/threonine-protein kinase mTOR	1.077	0.857	1.117
Q96T23	Remodeling and spacing factor 1	1.168	1.033	1.116
A0A024RB16	Family with sequence similarity 62 (C2 domain containing), member A, isoform CRA_a	1.053	0.969	1.116
A0A087X211	Cell proliferation-regulating inhibitor of protein phosphatase 2A	1.065	0.923	1.116
O95714	E3 ubiquitin-protein ligase HERC2	1.13	0.89	1.116
A8K8N7	Phosphoribosylformylglycinamidine synthase (FGAR amidotransferase), isoform CRA_b	0.953	0.875	1.116
A0A0S2Z3W7	Nucleotide diphosphatase (Fragment)	1.096	0.848	1.116
O15269	Serine palmitoyltransferase 1	1.121	0.826	1.116
O75436	Vacuolar protein sorting-associated protein 26A	1.243	1.099	1.115
Q9Y263	Phospholipase A-2-activating protein	1.015	1.019	1.115
Q92900	Regulator of nonsense transcripts 1	1.121	1.011	1.115
Q16658	Fascin	1.069	0.99	1.115
Q969T9	WW domain-binding protein 2	0.96	0.972	1.115
Q9Y5T5	Ubiquitin carboxyl-terminal hydrolase 16	1.145	0.957	1.115
Q59GJ0	Eukaryotic translation initiation factor 4 gamma, 3 variant (Fragment)	0.907	0.912	1.115
Q92615	La-related protein 4B	1.159	1.081	1.114
A8K2T7	Receptor protein-tyrosine kinase	1.076	1.001	1.114
Q06210	Glutamine--fructose-6-phosphate aminotransferase [isomerizing] 1	1.005	0.961	1.114
P61086	Ubiquitin-conjugating enzyme E2 K	1.169	0.958	1.114
Q93009	Ubiquitin carboxyl-terminal hydrolase 7	1.014	0.954	1.114
A0A024R4E5	High density lipoprotein binding protein (Vigilin), isoform CRA_a	0.973	0.948	1.114
A0A024R7T3	Heterogeneous nuclear ribonucleoprotein F, isoform CRA_a	1.094	0.94	1.114
Q08J23	tRNA (cytosine(34)-C(5))-methyltransferase	0.974	0.863	1.113
G3V0E4	Mitochondrial-processing peptidase subunit beta	0.9	0.832	1.113
A0A024R0Z3	DEAD (Asp-Glu-Ala-Asp) box polypeptide 23, isoform CRA_b	1.036	0.771	1.113
Q6IA86	Elongator complex protein 2	1.07	1.083	1.112
Q5H9N4	Uncharacterized protein DKFZp686L20222	1.067	1.03	1.112
O14562	Ubiquitin domain-containing protein UBFD1	1.089	1.029	1.112
Q969E2	Secretory carrier-associated membrane protein 4	0.988	1.008	1.112
P52943	Cysteine-rich protein 2	1.045	0.958	1.112
B2R9K8	cDNA, FLJ94440, highly similar to Homo sapiens chaperonin containing TCP1, subunit 6A (zeta 1)(CCT6A), mRNA	0.94	0.837	1.112
O75475	PC4 and SFRS1-interacting protein	1.028	0.83	1.112
Q9BWU0	Kanadaptin	1.412	1.16	1.111
Q59EK0	Epsilon isoform of regulatory subunit B56, protein phosphatase 2A variant (Fragment)	1.363	1.121	1.111
B9A6K1	TBC1 domain family, member 5	1.097	1.115	1.111
P51812	Ribosomal protein S6 kinase alpha-3	1.041	0.984	1.111
B5BUI8	Dual specificity phosphatase 3 (Fragment)	1.125	0.932	1.111
O00273	DNA fragmentation factor subunit alpha	1.059	0.914	1.111
B4E0Y9	Serine/threonine-protein kinase 26	1.149	0.836	1.111
Q9NSD9	Phenylalanine--tRNA ligase beta subunit	0.976	0.797	1.111
A0A024RBV4	Midline 1 (Opitz/BBB syndrome), isoform CRA_a	1.088	0.953	1.11
O15294	UDP-N-acetylglucosamine--peptide N-acetylglucosaminyltransferase 110 kDa subunit	1.151	0.951	1.11
A0A140VKE9	Testis tissue sperm-binding protein Li 66n	1.148	0.944	1.11
Q14103	Heterogeneous nuclear ribonucleoprotein D0	1.14	1.057	1.109
Q59EP1	Annexin (Fragment)	1.067	1.012	1.109
P08581	Hepatocyte growth factor receptor	0.934	0.967	1.109
Q9H2M9	Rab3 GTPase-activating protein non-catalytic subunit	0.984	0.964	1.109
A0A024RAJ8	IQ motif containing GTPase activating protein 2, isoform CRA_b	1.008	0.955	1.109
Q15293	Reticulocalbin-1	0.986	0.928	1.109
A0A0A0MR66	RNA binding motif protein 10, isoform CRA_d	1.046	0.917	1.109
P25685	DnaJ homolog subfamily B member 1	1.04	0.863	1.109
O75367	Core histone macro-H2A.1	1.114	0.795	1.109
A0A024RBS2	60S acidic ribosomal protein P0	0.929	0.745	1.109
P49792	E3 SUMO-protein ligase RanBP2	0.972	0.999	1.108
Q01970	1-phosphatidylinositol 4,5-bisphosphate phosphodiesterase beta-3	1.298	0.979	1.108
Q96F86	Enhancer of mRNA-decapping protein 3	0.86	0.974	1.108
Q9NQC3	Reticulon-4	0.962	0.935	1.108
Q15370	Elongin-B	0.995	0.927	1.108
P05387	60S acidic ribosomal protein P2	1.381	0.922	1.108
P46459	Vesicle-fusing ATPase	1.031	0.88	1.108
Q6FIC5	Chloride intracellular channel protein	1.044	0.804	1.108
P23396	40S ribosomal protein S3	0.973	0.751	1.108
Q59ET0	Glucan, branching enzyme 1 variant (Fragment)	1.093	1.055	1.107
B2RAY1	cDNA, FLJ95184, highly similar to Homo sapiens signal transducing adaptor molecule (SH3 domain and ITAM motif) 1 (STAM), mRNA	1.066	1.031	1.107
Q8WTS6	Histone-lysine N-methyltransferase SETD7	1.103	0.973	1.107
P50238	Cysteine-rich protein 1	1.14	0.939	1.107
P42224	Signal transducer and activator of transcription 1-alpha/beta	0.922	0.927	1.107
A0A0C4DFL7	Lanosterol 14-alpha demethylase	1.104	0.9	1.107
O75886	Signal transducing adapter molecule 2	1.035	1.041	1.106
P22670	MHC class II regulatory factor RFX1	1.088	1.031	1.106
A0AVT1	Ubiquitin-like modifier-activating enzyme 6	1.053	0.969	1.106
Q06124	Tyrosine-protein phosphatase non-receptor type 11	1.02	0.95	1.106
Q59GW5	Tripartite motif-containing 25 variant (Fragment)	0.991	0.938	1.106
P35580	Myosin-10	1.079	0.926	1.106
Q13813	Spectrin alpha chain, non-erythrocytic 1	0.957	0.918	1.106
B4E106	cDNA FLJ53399, highly similar to Monocarboxylate transporter 1	1.124	0.86	1.106
P30048	Thioredoxin-dependent peroxide reductase, mitochondrial	0.896	0.826	1.106
Q86TI2	Dipeptidyl peptidase 9	1.158	1.056	1.105
B0YJ88	Radixin	0.992	0.97	1.105
A0A1U9X9A1	VARS	0.929	0.956	1.105
E7ESC6	Exportin-7	1.019	0.899	1.105
Q9NP79	Vacuolar protein sorting-associated protein VTA1 homolog	1.352	0.887	1.105
Q8N5K1	CDGSH iron-sulfur domain-containing protein 2	1.188	1.006	1.104
A0A024RDV7	Importin subunit alpha	0.965	0.976	1.104
Q59ER5	WD repeat-containing protein 1 isoform 1 variant (Fragment)	0.972	0.941	1.104
A0A024R6W2	Nudix (Nucleoside diphosphate linked moiety X)-type motif 21, isoform CRA_a	1.009	0.857	1.104
Q9NSE4	Isoleucine--tRNA ligase, mitochondrial	0.896	0.846	1.104
O95373	Importin-7	1.07	1.017	1.103
A8K972	cDNA FLJ76457, highly similar to Homo sapiens leucine carboxyl methyltransferase 2 (LCMT2), mRNA	1.308	1.013	1.103
P52948	Nuclear pore complex protein Nup98-Nup96	0.928	1.007	1.103
P24928	DNA-directed RNA polymerase II subunit RPB1	1.015	0.932	1.103
Q09161	Nuclear cap-binding protein subunit 1	0.923	0.882	1.103
Q8NE71	ATP-binding cassette sub-family F member 1	1.043	0.867	1.103
B4DY17	Methylthioribulose-1-phosphate dehydratase	1.004	0.857	1.103
D9IAI1	Epididymis secretory protein Li 34	1.09	1.045	1.102
O00151	PDZ and LIM domain protein 1	0.923	1.02	1.102
A0A024RAI1	ARP3 actin-related protein 3 homolog (Yeast), isoform CRA_a	1.012	0.944	1.102
P38159	RNA-binding motif protein, X chromosome	1.12	0.942	1.102
A0A024R7X7	Staufen, RNA binding protein, homolog 2 (Drosophila), isoform CRA_b	1.136	0.93	1.102
P46013	Proliferation marker protein Ki-67	0.959	0.89	1.102
A0A024QZJ7	Coiled-coil domain containing 6, isoform CRA_a	1.002	0.88	1.102
A0A140VJM4	Potassium channel tetramerisation domain containing 12	1.09	0.957	1.101
Q01813	ATP-dependent 6-phosphofructokinase, platelet type	1.031	0.894	1.101
A0A087X2I1	26S proteasome regulatory subunit 10B	0.942	0.828	1.101
A0A0S2Z4R1	Tyrosine--tRNA ligase (Fragment)	0.932	0.781	1.101
P08243	Asparagine synthetase [glutamine-hydrolyzing]	1.149	1.023	1.1
Q9BY44	Eukaryotic translation initiation factor 2A	1.052	1.006	1.1
Q09666	Neuroblast differentiation-associated protein AHNAK	0.967	0.996	1.1
O75821	Eukaryotic translation initiation factor 3 subunit G	0.963	0.982	1.1
Q05048	Cleavage stimulation factor subunit 1	0.983	0.967	1.1
P36871	Phosphoglucomutase-1	1.11	0.895	1.1
Q16222	UDP-N-acetylhexosamine pyrophosphorylase	1.067	0.863	1.1
Q5HYL6	Uncharacterized protein DKFZp686E1899	0.989	1.062	1.099
A0A0G2JIW1	Heat shock 70 kDa protein 1B	0.979	1.026	1.099
O75312	Zinc finger protein ZPR1	1.134	0.998	1.099
B3KNJ3	cDNA FLJ14684 fis, clone NT2RP2004933, highly similar to Death-associated protein kinase 3 (EC 2.7.11.1)	1.149	0.982	1.099
A0A024R8A7	HCG31253, isoform CRA_a	1.022	0.959	1.099
B3KTL6	cDNA FLJ38470 fis, clone FEBRA2022013, highly similar to CCR4-NOT transcription complex subunit 2 (Fragment)	0.826	0.848	1.099
Q6UN15	Pre-mRNA 3'-end-processing factor FIP1	0.865	0.81	1.099
A0A023T787	RNA-binding protein 8A	1.023	1.02	1.098
P12270	Nucleoprotein TPR	1.047	1.011	1.098
Q10570	Cleavage and polyadenylation specificity factor subunit 1	1.155	0.972	1.098
M0QZR4	Rho guanine nucleotide exchange factor 1	1.108	0.936	1.098
Q14498	RNA-binding protein 39	0.995	0.931	1.098
Q96RS6	NudC domain-containing protein 1	1.104	0.883	1.098
O95466	Formin-like protein 1	1.207	0.818	1.098
O00154	Cytosolic acyl coenzyme A thioester hydrolase	0.957	0.721	1.098
A0A1S5UZ07	Talin-1	0.974	1.026	1.097
Q96P70	Importin-9	0.941	1.004	1.097
Q7Z2W4	Zinc finger CCCH-type antiviral protein 1	0.991	1.002	1.097
A4QPB0	IQ motif containing GTPase activating protein 1	0.977	0.979	1.097
Q96TA1	Niban-like protein 1	0.999	0.972	1.097
Q68EM7	Rho GTPase-activating protein 17	0.982	0.931	1.097
P49736	DNA replication licensing factor MCM2	0.996	0.893	1.097
P04040	Catalase	1.06	0.873	1.097
P11171	Protein 4.1	0.927	0.681	1.097
Q59FR8	Galectin (Fragment)	1.039	1.07	1.096
A0A024RDF6	Heterogeneous nuclear ribonucleoprotein D-like, isoform CRA_a	1.156	1.039	1.096
Q13627	Dual specificity tyrosine-phosphorylation-regulated kinase 1A	0.92	1.038	1.096
Q5T765	Interferon-induced protein with tetratricopeptide repeats 3, isoform CRA_a	1.267	0.988	1.096
B2RA03	cDNA, FLJ94640, highly similar to Homo sapiens keratin 18 (KRT18), mRNA	0.88	0.97	1.096
V9GYM8	Rho guanine nucleotide exchange factor 2	0.989	1.09	1.095
P13639	Elongation factor 2	1.031	1.087	1.095
A8K6Q8	cDNA FLJ75881, highly similar to Homo sapiens transferrin receptor (p90, CD71) (TFRC), mRNA	0.979	0.998	1.095
O60264	SWI/SNF-related matrix-associated actin-dependent regulator of chromatin subfamily A member 5	0.986	0.826	1.095
Q549M8	CLE7	1.06	1.113	1.094
P27348	14-3-3 protein theta	1.093	0.994	1.094
Q8IVF2	Protein AHNAK2	0.991	0.951	1.094
B7ZKM6	Uveal autoantigen with coiled-coil domains and ankyrin repeats	1.135	0.775	1.094
Q9H3S7	Tyrosine-protein phosphatase non-receptor type 23	1.067	0.996	1.093
Q9ULH0	Kinase D-interacting substrate of 220 kDa	1.076	0.923	1.093
Q12800	Alpha-globin transcription factor CP2	1.213	0.893	1.093
P06733	Alpha-enolase	1.26	0.854	1.093
P21281	V-type proton ATPase subunit B, brain isoform	1.052	0.743	1.093
Q7Z4H7	HAUS augmin-like complex subunit 6	1.105	1.077	1.092
P49321	Nuclear autoantigenic sperm protein	1.048	0.96	1.092
P08238	Heat shock protein HSP 90-beta	0.956	0.884	1.092
B7ZMF2	Fanconi anemia, complementation group I	1.005	0.849	1.092
P27694	Replication protein A 70 kDa DNA-binding subunit	0.966	0.758	1.092
B7Z6M0	Peptidylprolyl isomerase	1.098	1.081	1.091
A0A0S2Z556	Polyglutamine binding protein 1 isoform 2 (Fragment)	1.142	1.02	1.091
P40763	Signal transducer and activator of transcription 3	0.931	0.945	1.091
O95292	Vesicle-associated membrane protein-associated protein B/C	0.882	0.933	1.091
A8K6G9	cDNA FLJ76871, highly similar to Homo sapiens DEAH (Asp-Glu-Ala-His) box polypeptide 38 (DHX38), mRNA	1.058	0.811	1.091
P83731	60S ribosomal protein L24	0.907	0.742	1.091
Q8TCJ2	Dolichyl-diphosphooligosaccharide--protein glycosyltransferase subunit STT3B	0.904	0.739	1.091
A8K5S1	cDNA FLJ78650, highly similar to Homo sapiens mucosa associated lymphoid tissue lymphoma translocation gene 1 (MALT1), transcript variant 1, mRNA	0.881	1.059	1.09
Q9H6T3	RNA polymerase II-associated protein 3	1.189	1.017	1.09
O60524	Nuclear export mediator factor NEMF	0.987	0.986	1.09
Q8IYV2	DEAD (Asp-Glu-Ala-Asp) box polypeptide 20	1.071	0.963	1.09
Q01780	Exosome component 10	0.976	0.89	1.09
V9HW37	Epididymis secretory protein Li 69	0.912	0.854	1.09
O75369	Filamin-B	1.024	1.035	1.089
A0A024RD93	Phosphoribosylaminoimidazole carboxylase, phosphoribosylaminoimidazole succinocarboxamide synthetase, isoform CRA_c	1.057	0.982	1.089
B3KRQ2	cDNA FLJ34689 fis, clone MESAN2000815, highly similar to Homo sapiens leucine zipper protein 5 (LUZP5), mRNA	0.998	0.965	1.089
B2R5W3	Poly [ADP-ribose] polymerase	1.004	0.959	1.089
B4DL07	cDNA FLJ53353, highly similar to ATP-binding cassette sub-family D member 3	1.133	0.91	1.089
M0R0R2	40S ribosomal protein S5	0.732	0.906	1.089
Q9BYG3	MKI67 FHA domain-interacting nucleolar phosphoprotein	0.964	0.862	1.089
Q14690	Protein RRP5 homolog	0.889	0.949	1.088
P60228	Eukaryotic translation initiation factor 3 subunit E	0.969	0.93	1.088
B2RBR9	cDNA, FLJ95650, highly similar to Homo sapiens karyopherin (importin) beta 1 (KPNB1), mRNA	0.967	0.914	1.088
Q16576	Histone-binding protein RBBP7	0.986	0.908	1.088
Q14331	Protein FRG1	0.86	0.726	1.088
Q07666	KH domain-containing, RNA-binding, signal transduction-associated protein 1	1.111	1.01	1.087
Q6IT96	Histone deacetylase	0.959	0.972	1.087
Q96D71	RalBP1-associated Eps domain-containing protein 1	1.196	0.954	1.087
A0A0A0MR51	Fatty acid desaturase 1	0.948	0.945	1.087
Q9NYF8	Bcl-2-associated transcription factor 1	0.985	0.943	1.087
A0A024R5Z7	Annexin	0.89	0.934	1.087
O43765	Small glutamine-rich tetratricopeptide repeat-containing protein alpha	1.124	0.931	1.087
P36952	Serpin B5	0.955	0.737	1.087
B2RNR6	Zinc finger RNA binding protein	1.145	0.986	1.086
Q12959	Disks large homolog 1	1.022	1.151	1.085
J3QR44	Cyclin-dependent kinase 11B	0.882	0.973	1.085
A0A024R9N6	EH-domain containing 4, isoform CRA_a	1.049	0.805	1.085
Q9H6S3	Epidermal growth factor receptor kinase substrate 8-like protein 2	1.099	0.789	1.085
O94874	E3 UFM1-protein ligase 1	0.846	1.142	1.084
Q02952	A-kinase anchor protein 12	1.038	0.974	1.084
Q06787	Synaptic functional regulator FMR1	1.025	0.959	1.084
A0A024R718	Pre-B-cell colony enhancing factor 1, isoform CRA_a	0.973	0.959	1.084
A0A024RDG1	Vesicle docking protein p115, isoform CRA_a	1.061	0.949	1.084
Q5JSH3	WD repeat-containing protein 44	1.026	0.919	1.084
A6NHR9	Structural maintenance of chromosomes flexible hinge domain-containing protein 1	1.025	0.915	1.084
Q6WCQ1	Myosin phosphatase Rho-interacting protein	0.997	0.857	1.084
P16070	CD44 antigen	1.202	0.819	1.084
Q14157	Ubiquitin-associated protein 2-like	0.992	1.061	1.083
B2RDY9	Adenylyl cyclase-associated protein	0.961	1.029	1.083
X6R4W8	BUB3-interacting and GLEBS motif-containing protein ZNF207	1.166	1.025	1.083
O75223	Gamma-glutamylcyclotransferase	1.112	1.004	1.083
B2R5U7	cDNA, FLJ92633, highly similar to Homo sapiens CCAAT-box-binding transcription factor (CBF2), mRNA	1.122	0.992	1.083
O14602	Eukaryotic translation initiation factor 1A, Y-chromosomal	0.817	0.932	1.083
Q9Y295	Developmentally-regulated GTP-binding protein 1	0.899	0.857	1.083
Q9BZK7	F-box-like/WD repeat-containing protein TBL1XR1	1.117	1.057	1.082
Q5SQH4	DBP2 protein	1.167	1.053	1.082
V9HW63	Epididymis secretory sperm binding protein Li 97n	0.953	1.004	1.082
E1NZA1	Peroxisome proliferator activated receptor interacting complex protein	0.983	0.963	1.082
A0A0S2Z489	Proteasome (Prosome, macropain) 26S subunit, non-ATPase, 12, isoform CRA_a (Fragment)	0.953	0.852	1.082
Q8TEQ6	Gem-associated protein 5	1.073	0.851	1.082
A0A024R814	Ribosomal protein L7, isoform CRA_a	1.091	0.77	1.082
A8K5U9	cDNA FLJ75056, highly similar to Homo sapiens phosphatidylinositol binding clathrin assembly protein (PICALM), mRNA	1.013	1.055	1.081
C9JIF9	Acylamino-acid-releasing enzyme	1.079	1.033	1.081
A0A087WW66	26S proteasome non-ATPase regulatory subunit 1	0.998	0.916	1.081
O95864	Fatty acid desaturase 2	1.006	0.9	1.081
Q96E39	RNA binding motif protein, X-linked-like-1	1.01	0.876	1.081
B4DJ30	cDNA FLJ61290, highly similar to Neutral alpha-glucosidase AB	1.08	0.781	1.081
Q01804	OTU domain-containing protein 4	1.123	1.108	1.08
Q8IU85	Calcium/calmodulin-dependent protein kinase type 1D	1.189	1.05	1.08
P55010	Eukaryotic translation initiation factor 5	1.021	0.974	1.08
Q12888	TP53-binding protein 1	0.983	0.928	1.08
P11387	DNA topoisomerase 1	0.895	0.818	1.08
Q13228	Selenium-binding protein 1	1.064	0.768	1.08
I1E4Y6	GRB10-interacting GYF protein 2	0.95	1.079	1.079
P61604	10 kDa heat shock protein, mitochondrial	1.56	1.013	1.079
Q8N3C0	Activating signal cointegrator 1 complex subunit 3	0.98	0.942	1.079
Q9UI12	V-type proton ATPase subunit H	0.981	0.886	1.079
Q99961	Endophilin-A2	1.142	0.848	1.079
B4DR61	Protein transport protein Sec61 subunit alpha isoform 1	0.876	0.79	1.079
Q6R327	Rapamycin-insensitive companion of mTOR	0.981	0.983	1.078
O60488	Long-chain-fatty-acid--CoA ligase 4	1.099	0.971	1.078
Q12873	Chromodomain-helicase-DNA-binding protein 3	1.038	0.956	1.078
Q15020	Squamous cell carcinoma antigen recognized by T-cells 3	0.898	0.929	1.078
V9HWK2	Epididymis luminal protein 114	1.016	0.986	1.077
O14617	AP-3 complex subunit delta-1	1.067	0.955	1.077
A0A0C4ZLW1	CDK5RAP2 protein	0.779	0.8	1.077
B4DUT8	Calponin	0.895	1.036	1.076
P62495	Eukaryotic peptide chain release factor subunit 1	0.985	0.973	1.076
Q8IZH2	5'-3' exoribonuclease 1	1.077	0.964	1.076
Q13620	Cullin-4B	1.066	0.963	1.076
P63151	Serine/threonine-protein phosphatase 2A 55 kDa regulatory subunit B alpha isoform	0.993	0.962	1.076
Q8TEW0	Partitioning defective 3 homolog	0.927	0.888	1.076
A7E2V4	Zinc finger SWIM domain-containing protein 8	1.069	0.878	1.076
Q59ES3	Amino acid transporter (Fragment)	1.066	0.859	1.076
J3KTA4	Probable ATP-dependent RNA helicase DDX5	0.992	0.855	1.076
Q59GE4	Ribosomal protein S10 variant (Fragment)	1.043	0.851	1.076
A0A024R2K4	Leucine rich repeat (In FLII) interacting protein 2, isoform CRA_b	0.937	0.849	1.076
Q96DH6	RNA-binding protein Musashi homolog 2	1.109	1.177	1.075
A8K6V0	cDNA FLJ78676, highly similar to Homo sapiens SEC24 related gene family, member D (SEC24D), mRNA	1.021	1.016	1.075
Q9BZI7	Regulator of nonsense transcripts 3B	0.574	0.993	1.075
Q9Y2H0	Disks large-associated protein 4	1.038	0.861	1.075
Q96BN8	Ubiquitin thioesterase otulin	0.952	0.735	1.075
P22626	Heterogeneous nuclear ribonucleoproteins A2/B1	1.157	1.018	1.074
A0A0S2Z4B5	Serine/threonine-protein phosphatase (Fragment)	0.938	0.978	1.074
P55039	Developmentally-regulated GTP-binding protein 2	0.905	0.961	1.074
Q15056	Eukaryotic translation initiation factor 4H	1.052	1.071	1.073
A0A024R8E4	Chromosome 9 open reading frame 32, isoform CRA_a	1.057	1.014	1.073
A8K2Z3	cDNA FLJ76092, highly similar to Homo sapiens 5'-nucleotidase, cytosolic II-like 1 (NT5C2L1), mRNA	1.005	0.964	1.073
B2R8Z8	cDNA, FLJ94136, highly similar to Homo sapiens synaptotagmin binding, cytoplasmic RNA interacting protein (SYNCRIP), mRNA	1.031	0.952	1.073
O14639	Actin-binding LIM protein 1	1.12	0.943	1.073
Q15047	Histone-lysine N-methyltransferase SETDB1	1.111	1.002	1.072
Q8TDD1	ATP-dependent RNA helicase DDX54	0.926	0.969	1.072
Q9UNS2	COP9 signalosome complex subunit 3	1.031	0.963	1.072
Q96JM3	Chromosome alignment-maintaining phosphoprotein 1	0.974	0.943	1.072
Q99426	Tubulin-folding cofactor B	1.125	0.896	1.072
Q9NWY4	Histone PARylation factor 1	0.931	0.74	1.072
B4DYZ7	cDNA FLJ54316, highly similar to DNA polymerase subunit delta 3	1.026	1.051	1.071
H7BY58	Protein-L-isoaspartate O-methyltransferase	1.162	1.029	1.071
Q9H6S0	Probable ATP-dependent RNA helicase YTHDC2	0.813	1.01	1.071
O60437	Periplakin	1	0.983	1.071
D3DSQ0	Pericentriolar material 1, isoform CRA_a	0.902	0.971	1.071
P30622	CAP-Gly domain-containing linker protein 1	0.964	0.953	1.071
P61160	Actin-related protein 2	0.969	0.941	1.071
Q9H788	SH2 domain-containing protein 4A	0.93	0.858	1.071
Q5SY16	Polynucleotide 5'-hydroxyl-kinase NOL9	1.147	0.828	1.071
Q9UPM8	AP-4 complex subunit epsilon-1	1.132	1.089	1.07
A0A087X0R6	Sorting nexin-12	1.042	1.039	1.07
Q53ET9	Ariadne homolog 2 variant (Fragment)	1.147	1.036	1.07
Q13435	Splicing factor 3B subunit 2	1.097	1.004	1.07
J3KR97	Tubulin-specific chaperone D	1.039	0.956	1.07
A0A0K0K1L8	Epididymis secretory sperm binding protein Li 129m	0.949	0.947	1.07
Q15631	Translin	0.987	0.945	1.07
P13797	Plastin-3	1.03	0.936	1.07
Q7Z2Z2	Elongation factor-like GTPase 1	0.99	0.851	1.07
Q53H88	Dynactin 2 variant (Fragment)	1.02	0.83	1.07
Q6GQQ9	OTU domain-containing protein 7B	1.004	1.021	1.069
Q53F64	Heterogeneous nuclear ribonucleoprotein AB isoform a variant (Fragment)	1.09	1.017	1.069
Q8IX12	Cell division cycle and apoptosis regulator protein 1	0.99	0.998	1.069
B7Z6G2	cDNA FLJ56152, highly similar to Rho guanine nucleotide exchange factor 7	0.997	0.986	1.069
P20585	DNA mismatch repair protein Msh3	0.664	0.949	1.069
A0A024R652	Methylenetetrahydrofolate dehydrogenase (NADP+ dependent) 1, methenyltetrahydrofolate cyclohydrolase, formyltetrahydrofolate synthetase, isoform CRA_a	0.92	0.932	1.069
Q13596	Sorting nexin-1	1.077	1.031	1.068
Q8NCA5	Protein FAM98A	1.194	1.029	1.068
Q14320	Protein FAM50A	1.12	1.007	1.068
P30626	Sorcin	0.954	0.984	1.068
A0A0A0MTH3	Integrin-linked protein kinase	0.935	0.875	1.068
C9JEJ2	Choline-phosphate cytidylyltransferase A	0.949	1.052	1.067
Q9NVG8	TBC1 domain family member 13	0.882	1.034	1.067
H0Y449	Nuclease-sensitive element-binding protein 1 (Fragment)	1.137	0.988	1.067
Q13616	Cullin-1	0.876	0.985	1.067
Q9Y4E8	Ubiquitin carboxyl-terminal hydrolase 15	1.036	0.971	1.067
A0A024R9G7	ATPase family, AAA domain containing 2, isoform CRA_c	1.099	0.895	1.067
Q712K3	Ubiquitin-conjugating enzyme E2 R2	0.986	0.871	1.067
A0A024R2T6	DEAH (Asp-Glu-Ala-His) box polypeptide 30, isoform CRA_b	0.849	0.832	1.067
Q59HG1	Chromosome-associated kinesin KIF4A variant (Fragment)	1.039	0.807	1.067
B4E218	cDNA FLJ61052, highly similar to Homo sapiens myosin head domain containing 1 (MYOHD1), transcript variant 2, mRNA	1.075	1.015	1.066
Q2M2I8	AP2-associated protein kinase 1	0.998	1.002	1.066
Q53GG0	Epithelial protein lost in neoplasm beta variant (Fragment)	0.961	1	1.066
Q9BPX3	Condensin complex subunit 3	0.849	0.912	1.066
B7ZKR9	DNA-directed RNA polymerase subunit	1.049	0.894	1.066
A0A023T6R1	Mago nashi protein	0.921	0.821	1.066
A0A024RDT9	Fibronectin type III domain containing 3A, isoform CRA_d	0.97	1.013	1.065
A0A024R8W0	DEAD (Asp-Glu-Ala-Asp) box polypeptide 48, isoform CRA_a	1.043	0.977	1.065
O95757	Heat shock 70 kDa protein 4L	0.974	0.961	1.065
A0A024QZG0	Ring finger protein 40, isoform CRA_a	0.981	0.904	1.065
J3QRU1	Tyrosine-protein kinase	1.576	0.886	1.065
G3V203	60S ribosomal protein L18	1.037	0.807	1.065
B2R7P8	cDNA, FLJ93545, highly similar to Homo sapiens 5-aminoimidazole-4-carboxamide ribonucleotide formyltransferase/IMP cyclohydrolase (ATIC), mRNA	1.021	0.944	1.064
Q02880	DNA topoisomerase 2-beta	0.933	0.944	1.064
Q8NB90	Spermatogenesis-associated protein 5	1.008	0.941	1.064
P51858	Hepatoma-derived growth factor	1.009	0.914	1.064
Q96N67	Dedicator of cytokinesis protein 7	0.958	0.884	1.064
P26583	High mobility group protein B2	0.903	0.866	1.064
A8K3C3	T-complex protein 1 subunit delta	0.892	0.842	1.064
A8K401	Prohibitin, isoform CRA_a	0.931	0.733	1.064
P58546	Myotrophin	0.925	1.124	1.063
D6RER5	Septin-11	1.175	1.077	1.063
O95817	BAG family molecular chaperone regulator 3	0.947	0.989	1.063
Q562R1	Beta-actin-like protein 2	1.048	0.976	1.063
A0A024R7U6	DNA helicase	1.072	0.949	1.063
Q7Z3K3	Pogo transposable element with ZNF domain	1.006	0.899	1.063
O60502	Protein O-GlcNAcase	0.904	0.858	1.063
A0A024R9J0	RAD21 homolog (S. pombe), isoform CRA_a	0.992	0.813	1.063
P33897	ATP-binding cassette sub-family D member 1	0.896	0.668	1.063
Q6NUL6	PITPNA protein (Fragment)	1.181	1.063	1.062
Q86X55	Histone-arginine methyltransferase CARM1	1.094	1.028	1.062
Q9Y6G9	Cytoplasmic dynein 1 light intermediate chain 1	1.069	0.984	1.062
Q03001	Dystonin	1.034	0.946	1.062
B2RDQ3	cDNA, FLJ96718, highly similar to Homo sapiens splicing factor, arginine/serine-rich 10 (transformer 2 homolog, Drosophila) (SFRS10), mRNA	1.091	0.94	1.062
Q15642	Cdc42-interacting protein 4	1.144	0.908	1.062
A0A0S2Z410	Hydroxysteroid dehydrogenase 10 isoform 1 (Fragment)	1.057	0.713	1.062
P61204	ADP-ribosylation factor 3	1.089	1.07	1.061
A0A024R036	Disabled homolog 2, mitogen-responsive phosphoprotein (Drosophila), isoform CRA_a	1.085	1.014	1.061
Q9NTJ3	Structural maintenance of chromosomes protein 4	1.02	0.998	1.061
Q9UJW0	Dynactin subunit 4	1.189	0.972	1.061
Q96AY4	Tetratricopeptide repeat protein 28	1.042	0.95	1.061
Q9H2U1	ATP-dependent RNA helicase DHX36	1.036	0.947	1.061
E5KNY5	Leucine-rich PPR-motif containing	0.992	0.921	1.061
Q9C0B5	Palmitoyltransferase ZDHHC5	1.018	0.906	1.061
A0A024R4U3	Tubulin tyrosine ligase-like family, member 12, isoform CRA_a	0.969	0.881	1.061
V9HWG3	Epididymis secretory protein Li 45	1.06	0.879	1.061
P26447	Protein S100-A4	1.035	0.868	1.061
P29372	DNA-3-methyladenine glycosylase	1.109	0.858	1.061
A0A140VJW5	Testicular tissue protein Li 192	0.939	0.748	1.061
P41250	Glycine--tRNA ligase	0.962	1.04	1.06
Q96CW5	Gamma-tubulin complex component 3	0.97	0.883	1.06
O43491	Band 4.1-like protein 2	1.039	0.846	1.06
Q02750	Dual specificity mitogen-activated protein kinase kinase 1	0.948	0.843	1.06
O14929	Histone acetyltransferase type B catalytic subunit	0.929	0.774	1.06
A0A0A0MSG2	Four and a half LIM domains protein 2	1.206	1.116	1.059
A0A0S2Z497	Peroxisomal biogenesis factor 19 isoform 1 (Fragment)	1.214	1.018	1.059
P51531	Probable global transcription activator SNF2L2	1.071	0.951	1.059
O15061	Synemin	1.143	0.879	1.059
B7ZLZ7	Structural maintenance of chromosomes protein	1.004	0.873	1.059
Q53GR7	Solute carrier family 25, member 13 (Citrin) variant (Fragment)	1.033	0.866	1.059
Q96T37	Putative RNA-binding protein 15	1.011	0.816	1.059
P41236	Protein phosphatase inhibitor 2	0.949	1.051	1.058
J3QQJ0	SAP30-binding protein (Fragment)	1.069	0.97	1.058
F4ZW62	NF45	0.936	0.933	1.058
D6RFG8	Deoxycytidine kinase	0.997	0.925	1.058
B7Z8W8	Reticulon	0.961	0.853	1.058
B2RCM2	cDNA, FLJ96156, highly similar to Homo sapiens leucyl-tRNA synthetase (LARS), mRNA	0.907	0.85	1.058
Q53HV2	Chaperonin containing TCP1, subunit 7 (Eta) variant (Fragment)	0.922	0.833	1.058
A0A0S2Z3L2	ATPase Ca++ transporting cardiac muscle slow twitch 2 isoform 1 (Fragment)	0.969	0.807	1.058
V9HW80	Epididymis luminal protein 220	1.052	1.058	1.057
O60645	Exocyst complex component 3	0.966	0.962	1.057
B3KWV6	cDNA FLJ43948 fis, clone TESTI4014924, highly similar to Homo sapiens cytoplasmic FMR1 interacting protein 1 (CYFIP1), transcript variant 1, mRNA	0.905	0.884	1.057
A0A0A0MT60	Peptidylprolyl isomerase (Fragment)	1.028	0.836	1.057
Q14315	Filamin-C	1.021	1.124	1.056
P11940	Polyadenylate-binding protein 1	1.109	1.02	1.056
B4DUQ1	cDNA FLJ54552, highly similar to Heterogeneous nuclear ribonucleoprotein K	1.016	0.91	1.056
Q8N556	Actin filament-associated protein 1	0.913	0.905	1.056
Q5U043	S-(hydroxymethyl)glutathione dehydrogenase	0.802	1.099	1.055
F4ZW66	NF110b	1.16	1.028	1.055
G3V1L9	Tight junction protein 1 (Zona occludens 1), isoform CRA_a	1.038	1.012	1.055
Q6PJG6	BRCA1-associated ATM activator 1	1.116	0.972	1.055
A0A140VK53	Testicular secretory protein Li 53	1.045	0.965	1.055
Q9H6R4	Nucleolar protein 6	1.01	0.964	1.055
P45973	Chromobox protein homolog 5	0.939	0.835	1.055
Q9BTT0	Acidic leucine-rich nuclear phosphoprotein 32 family member E	1.987	1.08	1.054
B3KN49	cDNA FLJ13562 fis, clone PLACE1008080, highly similar to Homo sapiens hexamethylene bis-acetamide inducible 1 (HEXIM1), mRNA	1.12	0.979	1.054
P51991	Heterogeneous nuclear ribonucleoprotein A3	1.103	0.97	1.054
Q9H1E3	Nuclear ubiquitous casein and cyclin-dependent kinase substrate 1	0.942	0.808	1.054
O15400	Syntaxin-7	1.205	1.088	1.053
P48059	LIM and senescent cell antigen-like-containing domain protein 1	1.024	1.019	1.053
Q93008	Probable ubiquitin carboxyl-terminal hydrolase FAF-X	1.014	0.972	1.053
A0A024R912	Uridine-cytidine kinase	1.08	0.955	1.053
Q9H4L5	Oxysterol-binding protein-related protein 3	0.965	0.943	1.053
V9HWD6	Epididymis secretory protein Li 1	0.94	0.923	1.053
Q9NSV4	Protein diaphanous homolog 3	0.939	0.892	1.053
X6RLX0	ELKS/Rab6-interacting/CAST family member 1	0.958	0.89	1.053
P00387	NADH-cytochrome b5 reductase 3	1.012	0.945	1.052
Q15717	ELAV-like protein 1	1.044	0.92	1.052
Q8N6T3	ADP-ribosylation factor GTPase-activating protein 1	1.037	1.004	1.051
O15347	High mobility group protein B3	1.107	0.966	1.051
A0A024RAL3	Zinc finger, FYVE domain containing 16, isoform CRA_a	0.973	0.929	1.051
A8K6I4	cDNA FLJ76877, highly similar to Homo sapiens superkiller viralicidic activity 2-like 2 (SKIV2L2), mRNA	0.989	0.9	1.051
P53618	Coatomer subunit beta	0.876	0.897	1.051
Q9Y266	Nuclear migration protein nudC	1.008	0.864	1.051
D2CFK9	Nucleolar GTP-binding protein 1	0.941	0.852	1.051
A0A140VJK2	Glycerol-3-phosphate dehydrogenase	0.981	0.851	1.051
Q8WU90	Zinc finger CCCH domain-containing protein 15	1.003	0.847	1.051
P04899	Guanine nucleotide-binding protein G(i) subunit alpha-2	0.912	0.79	1.051
E9KL35	Epididymis tissue sperm binding protein Li 3a	0.833	0.765	1.051
P22087	rRNA 2'-O-methyltransferase fibrillarin	0.846	0.745	1.051
A0A024R6Z0	Dynein, cytoplasmic 1, light intermediate chain 2, isoform CRA_a	0.95	0.739	1.051
M0R0P8	Unconventional myosin-IXb	0.867	0.732	1.051
A8K3B6	Tyrosine-protein kinase	0.986	1.085	1.05
P04083	Annexin A1	0.992	0.979	1.05
Q5T8P6	RNA-binding protein 26	0.961	0.978	1.05
O75179	Ankyrin repeat domain-containing protein 17	1.058	0.974	1.05
E7ERK9	Translation initiation factor eIF-2B subunit delta	0.727	0.944	1.05
P30876	DNA-directed RNA polymerase II subunit RPB2	0.93	0.94	1.05
Q96LD4	Tripartite motif-containing protein 47	0.822	0.927	1.05
A0A0C4DFX9	Negative elongation factor A	1.026	0.92	1.05
Q10567	AP-1 complex subunit beta-1	1.14	0.906	1.05
P62263	40S ribosomal protein S14	0.908	0.773	1.05
Q6IPH7	RPL14 protein	0.993	0.744	1.05
P19623	Spermidine synthase	0.952	0.736	1.05
A0A1B0GTW1	Tight junction protein ZO-2	1.012	1.004	1.049
B7ZLW0	LPP protein	1.051	0.972	1.049
P52907	F-actin-capping protein subunit alpha-1	0.989	0.96	1.049
O94887	FERM, RhoGEF and pleckstrin domain-containing protein 2	1.044	0.909	1.049
Q8NBU5	ATPase family AAA domain-containing protein 1	0.993	0.837	1.049
P12814	Alpha-actinin-1	1.042	0.805	1.049
Q12986	Transcriptional repressor NF-X1	1.079	1.016	1.048
V9HWC2	Epididymis secretory sperm binding protein Li 67p	0.912	1.011	1.048
Q14247	Src substrate cortactin	0.904	0.99	1.048
P06396	Gelsolin	1.078	0.988	1.048
Q6P1Q9	Methyltransferase-like protein 2B	1.058	0.98	1.048
E7EUU4	Eukaryotic translation initiation factor 4 gamma 1	0.982	0.98	1.048
P54725	UV excision repair protein RAD23 homolog A	0.866	0.924	1.048
P55884	Eukaryotic translation initiation factor 3 subunit B	0.991	0.902	1.048
B2R5Y4	cDNA, FLJ92684, highly similar to Homo sapiens IK cytokine, down-regulator of HLA II (IK), mRNA	0.884	0.858	1.048
P52294	Importin subunit alpha-5	0.845	0.754	1.048
A5Y5A3	PC1/MRPS28 fusion protein	1.101	1.117	1.047
A0A1B0GVH5	Alpha-ketoglutarate-dependent dioxygenase FTO	1.157	1.048	1.047
A8K9E1	cDNA FLJ77957, highly similar to Homo sapiens HBS1-like (S. cerevisiae) (HBS1L), mRNA	1.05	1.009	1.047
Q96F88	Processing of 1, ribonuclease P/MRP subunit (S. cerevisiae)	0.813	0.961	1.047
Q59GK9	Ribosomal protein L21 variant (Fragment)	1.06	0.908	1.047
Q05086	Ubiquitin-protein ligase E3A	1.119	0.88	1.047
V9HW31	ATP synthase subunit beta	0.912	0.697	1.047
P52888	Thimet oligopeptidase	1.087	0.998	1.046
Q9NUQ3	Gamma-taxilin	1.015	0.966	1.046
D3DUP1	WNK lysine deficient protein kinase 1, isoform CRA_b	0.931	0.957	1.046
Q6PGP7	Tetratricopeptide repeat protein 37	0.992	0.921	1.046
Q16891	MICOS complex subunit MIC60	1.039	0.87	1.046
B4DZQ5	cDNA FLJ51417, highly similar to Serine/threonine-protein kinase PRP4 homolog (EC 2.7.11.1)	1.013	0.856	1.046
A8QI98	DIS3	0.938	0.843	1.046
A8KAM9	Peptidyl-prolyl cis-trans isomerase E	1.115	0.817	1.046
P68371	Tubulin beta-4B chain	0.925	0.772	1.046
P16401	Histone H1.5	1.112	0.687	1.046
Q9P206	Uncharacterized protein KIAA1522	1.09	1.059	1.045
A0A0S2Q0B1	AT-rich interactive domain-containing protein 1A	1.101	1.029	1.045
A8K566	cDNA FLJ78246, highly similar to Homo sapiens splicing factor 3a, subunit 3, 60kDa (SF3A3), mRNA	1.103	0.946	1.045
J3KPS3	Fructose-bisphosphate aldolase	0.91	0.94	1.045
A8K5C4	cDNA FLJ76290, highly similar to Homo sapiens TIA1 cytotoxic granule-associated RNA bindingprotein-like 1 (TIAL1), transcript variant 1, mRNA	1.05	0.923	1.045
P18085	ADP-ribosylation factor 4	1.235	0.907	1.045
Q6QNY5	UDP-N-acetylglucosamine-2-epimerase / N-acetylmannosamine kinase	0.994	0.898	1.045
A0A075B716	40S ribosomal protein S17	0.954	0.79	1.045
B4DH02	cDNA FLJ50510, highly similar to Heat shock 70 kDa protein 4	0.942	1.004	1.044
Q13177	Serine/threonine-protein kinase PAK 2	1.084	0.987	1.044
Q58EY4	SWI/SNF related, matrix associated, actin dependent regulator of chromatin, subfamily c, member 1	1.08	0.931	1.044
A0A024R8S5	Protein disulfide-isomerase	1.034	0.827	1.044
Q9Y2V2	Calcium-regulated heat-stable protein 1	0.697	0.814	1.044
O94875	Sorbin and SH3 domain-containing protein 2	1.147	1.04	1.043
A0A024R102	SWI/SNF related, matrix associated, actin dependent regulator of chromatin, subfamily d, member 1, isoform CRA_e	1.16	1.012	1.043
Q00839	Heterogeneous nuclear ribonucleoprotein U	1.065	0.952	1.043
P30044	Peroxiredoxin-5, mitochondrial	1.033	0.931	1.043
Q9Y277	Voltage-dependent anion-selective channel protein 3	0.972	0.903	1.043
Q7Z4S6	Kinesin-like protein KIF21A	1.058	0.885	1.043
H0YL70	Transducin-like enhancer protein 3	0.868	1.046	1.042
P12268	Inosine-5'-monophosphate dehydrogenase 2	0.948	0.978	1.042
O43776	Asparagine--tRNA ligase, cytoplasmic	0.999	0.952	1.042
B4DWX3	Importin subunit alpha	0.962	0.952	1.042
Q12802	A-kinase anchor protein 13	0.957	0.933	1.042
B2R5H0	Protein S100	1.044	0.918	1.042
E7EQZ4	Survival motor neuron protein	0.991	0.86	1.042
A8K690	cDNA FLJ76863, highly similar to Homo sapiens stress-induced-phosphoprotein 1 (Hsp70/Hsp90-organizing protein) (STIP1), mRNA	0.914	0.859	1.042
B3KPZ2	cDNA FLJ32487 fis, clone SKNSH1000002, highly similar to Prostaglandin E synthase 2 (EC 5.3.99.3)	1.186	0.857	1.042
A0A024RAH0	Mitogen-activated protein kinase kinase kinase 2, isoform CRA_a	0.756	1.06	1.041
Q9NZM1	Myoferlin	0.994	1.017	1.041
A0A0D9SF53	ATP-dependent RNA helicase DDX3X	0.921	0.963	1.041
Q13501	Sequestosome-1	0.924	0.906	1.041
P46939	Utrophin	1.015	0.903	1.041
Q9Y2T2	AP-3 complex subunit mu-1	0.943	0.886	1.041
C9J7E5	Transportin-3	1.002	0.855	1.041
Q9UEY8	Gamma-adducin	1.022	0.799	1.041
Q5SSJ5	Heterochromatin protein 1-binding protein 3	1.071	0.715	1.041
O95782	AP-2 complex subunit alpha-1	0.841	0.708	1.041
Q08AM6	Protein VAC14 homolog	1.328	1.219	1.04
B2R7C2	cDNA, FLJ93375, highly similar to Homo sapiens ZW10, kinetochore associated, homolog (Drosophila) (ZW10), mRNA	1.214	1.035	1.04
Q9Y520	Protein PRRC2C	0.994	1.024	1.04
A8K6U7	cDNA FLJ78252, highly similar to Homo sapiens heterogeneous nuclear ribonucleoprotein U-like 1 (HNRPUL1), transcript variant 1, mRNA	1.083	0.943	1.04
P43034	Platelet-activating factor acetylhydrolase IB subunit alpha	0.913	1.155	1.039
B0LPF3	Growth factor receptor-bound protein 2	1.043	0.998	1.039
P49915	GMP synthase [glutamine-hydrolyzing]	0.94	0.883	1.039
A0A0K0K1K4	Proteasome subunit alpha type	0.958	0.814	1.039
Q59E89	DnaJ (Hsp40) homolog, subfamily B, member 4 variant (Fragment)	0.916	0.804	1.039
Q4LE70	APC variant protein (Fragment)	1.221	1.045	1.038
Q6IQ30	Polyadenylate-binding protein	0.979	0.893	1.038
O75391	Sperm-associated antigen 7	1.079	0.986	1.037
Q6LES2	Annexin (Fragment)	0.923	0.926	1.037
Q5T5H1	Alpha-endosulfine	0.944	0.884	1.037
J3KN01	Afadin	1.041	1.016	1.036
O95263	High affinity cAMP-specific and IBMX-insensitive 3',5'-cyclic phosphodiesterase 8B	1.04	0.943	1.036
P49588	Alanine--tRNA ligase, cytoplasmic	0.872	0.907	1.036
P17858	ATP-dependent 6-phosphofructokinase, liver type	0.898	0.898	1.036
O14920	Inhibitor of nuclear factor kappa-B kinase subunit beta	1.057	0.827	1.036
Q12996	Cleavage stimulation factor subunit 3	1.078	0.959	1.035
Q16513	Serine/threonine-protein kinase N2	1.042	0.956	1.035
J3QTA2	BAG family molecular chaperone regulator 1	1.023	0.907	1.035
A0A0A0MSS8	Aldo-keto reductase family 1 member C3	1.173	0.898	1.035
Q8WYP5	Protein ELYS	0.945	0.892	1.035
A0A024R250	Nucleolar protein 8, isoform CRA_a	0.975	0.854	1.035
Q5K651	Sterile alpha motif domain-containing protein 9	0.865	0.817	1.035
Q15392	Delta(24)-sterol reductase	1.288	0.782	1.035
B7ZKQ8	Podocalyxin	1.164	1	1.034
H3BVG0	Nuclear pore complex protein Nup93	0.931	0.969	1.034
B2R9Y2	cDNA, FLJ94609	1.164	0.966	1.034
V9HWE1	Epididymis luminal protein 113	0.907	0.941	1.034
B4DS14	cDNA FLJ55519, highly similar to Kinesin light chain 1	0.951	0.833	1.034
Q8IWZ3	Ankyrin repeat and KH domain-containing protein 1	0.985	1.023	1.033
M0R2B7	DNA polymerase	1.199	0.985	1.033
B7Z6Z4	Myosin light polypeptide 6	0.994	0.983	1.033
P78362	SRSF protein kinase 2	1.082	0.938	1.033
P30520	Adenylosuccinate synthetase isozyme 2	0.948	0.913	1.033
O15226	NF-kappa-B-repressing factor	1.018	0.901	1.033
P62195	26S proteasome regulatory subunit 8	0.979	0.845	1.033
B5BUC0	Glycogen synthase kinase-3 beta (Fragment)	0.945	0.831	1.033
G8JLB6	Heterogeneous nuclear ribonucleoprotein H	1.195	0.992	1.032
P21333	Filamin-A	1.002	0.982	1.032
B4DWA6	cDNA FLJ60094, highly similar to F-actin capping protein subunit beta	0.943	0.877	1.032
A0A024R7M6	GATA zinc finger domain containing 2A, isoform CRA_a	1.292	0.862	1.032
P14625	Endoplasmin	0.986	0.809	1.032
Q71RC2	La-related protein 4	0.969	0.795	1.032
Q96B36	Proline-rich AKT1 substrate 1	1.102	0.993	1.031
P18031	Tyrosine-protein phosphatase non-receptor type 1	1.153	0.97	1.031
J3KPP4	Cisplatin resistance-associated overexpressed protein, isoform CRA_b	0.977	0.941	1.031
P30260	Cell division cycle protein 27 homolog	0.933	0.936	1.031
Q9Y3Z3	Deoxynucleoside triphosphate triphosphohydrolase SAMHD1	0.983	0.914	1.031
P20020	Plasma membrane calcium-transporting ATPase 1	1.03	0.898	1.031
Q9Y679	Ancient ubiquitous protein 1	0.997	0.859	1.031
A0A087WX23	Retrotransposon-derived protein PEG10	1.06	0.833	1.031
P33316	Deoxyuridine 5'-triphosphate nucleotidohydrolase, mitochondrial	1.093	0.996	1.03
P07814	Bifunctional glutamate/proline--tRNA ligase	0.922	0.986	1.03
B2R642	cDNA, FLJ92775, highly similar to Homo sapiens melanoma cell adhesion molecule (MCAM), mRNA	1.149	0.926	1.03
Q9Y2W1	Thyroid hormone receptor-associated protein 3	0.981	0.864	1.03
Q8NI08	Nuclear receptor coactivator 7	1.128	0.822	1.03
A0A024R9T6	HCG17415, isoform CRA_a	1.154	1.028	1.029
Q9NZB2	Constitutive coactivator of PPAR-gamma-like protein 1	0.961	1.006	1.029
Q7Z4X0	MO25-like protein	0.965	0.95	1.029
P35611	Alpha-adducin	1.009	0.914	1.029
Q59EG8	Proteasome 26S non-ATPase subunit 2 variant (Fragment)	0.941	0.9	1.029
O75533	Splicing factor 3B subunit 1	0.952	0.898	1.029
P42695	Condensin-2 complex subunit D3	1.029	0.875	1.029
A8K9K6	cDNA FLJ76962, highly similar to Homo sapiens nucleolar protein 5A (56kDa with KKE/D repeat) (NOL5A), mRNA	0.897	0.818	1.029
Q9BZZ5	Apoptosis inhibitor 5	1.174	1.061	1.028
Q96QK1	Vacuolar protein sorting-associated protein 35	0.959	0.883	1.028
O60701	UDP-glucose 6-dehydrogenase	1.139	0.88	1.028
B2RDF5	cDNA, FLJ96587, highly similar to Homo sapiens SUMO-1 activating enzyme subunit 2 (UBA2), mRNA	1.108	0.825	1.028
P30101	Protein disulfide-isomerase A3	0.944	0.799	1.028
Q9NXF1	Testis-expressed protein 10	1.223	1.101	1.027
Q9NT62	Ubiquitin-like-conjugating enzyme ATG3	1.029	0.976	1.027
A8K4T6	cDNA FLJ76282, highly similar to Homo sapiens proteasome (prosome, macropain) 26S subunit, non-ATPase, 5 (PSMD5), mRNA	0.98	0.956	1.027
O43795	Unconventional myosin-Ib	0.977	0.953	1.027
A8K3R2	Ribosome biogenesis protein BOP1	0.985	0.924	1.027
Q9GZZ1	N-alpha-acetyltransferase 50	0.838	0.918	1.027
B3KSL5	cDNA FLJ36545 fis, clone TRACH2006670, highly similar to RNA-binding protein Luc7-like 2	1.09	0.906	1.027
Q14683	Structural maintenance of chromosomes protein 1A	0.937	0.901	1.027
A0A024QZT2	Exocyst complex component 2, isoform CRA_a	0.993	0.892	1.027
Q59GY2	Ribosomal protein L4 variant (Fragment)	1.05	0.828	1.027
Q6IPI1	60S ribosomal protein L29	0.959	0.762	1.027
A8K132	cDNA FLJ75476, highly similar to Homo sapiens glutaminase (GLS), mRNA	0.879	0.746	1.027
O00487	26S proteasome non-ATPase regulatory subunit 14	0.936	0.741	1.027
P23381	Tryptophan--tRNA ligase, cytoplasmic	1.066	0.91	1.026
Q14019	Coactosin-like protein	0.931	0.851	1.026
E5KN59	Peptidyl-prolyl cis-trans isomerase D	0.928	1.012	1.025
Q14444	Caprin-1	0.941	0.978	1.025
B2RDI5	cDNA, FLJ96627, highly similar to Homo sapiens calpain 1, (mu/I) large subunit (CAPN1), mRNA	0.958	0.959	1.025
Q9H6F5	Coiled-coil domain-containing protein 86	1.015	0.899	1.025
P43686	26S proteasome regulatory subunit 6B	0.969	0.882	1.025
D7RF68	AGTRAP-BRAF fusion protein	1.019	0.978	1.024
Q9H9A6	Leucine-rich repeat-containing protein 40	0.966	0.914	1.024
P16333	Cytoplasmic protein NCK1	1.177	0.901	1.024
Q6IN85	Serine/threonine-protein phosphatase 4 regulatory subunit 3A	1.099	0.894	1.024
Q14934	Nuclear factor of activated T-cells, cytoplasmic 4	1.059	1.288	1.023
Q6UX04	Peptidyl-prolyl cis-trans isomerase CWC27 homolog	1.055	0.984	1.023
A8K4W5	cDNA FLJ76813, highly similar to Homo sapiens acetyl-Coenzyme A acetyltransferase 2 (acetoacetyl Coenzyme A thiolase), mRNA	0.973	0.955	1.023
O15231	Zinc finger protein 185	1.073	0.882	1.023
Q15008	26S proteasome non-ATPase regulatory subunit 6	0.92	0.859	1.023
P62917	60S ribosomal protein L8	0.906	0.793	1.023
A0A024R0C3	Nicotinamide nucleotide transhydrogenase, isoform CRA_a	0.796	0.718	1.023
Q9NUU7	ATP-dependent RNA helicase DDX19A	0.927	0.997	1.022
B2R657	Annexin	1.006	0.936	1.022
E5KQF6	Glucocorticoid receptor	0.904	0.898	1.022
A8K6X9	cDNA FLJ76427, highly similar to Homo sapiens SH2 domain binding protein 1 (tetratricopeptide repeat containing) (SH2BP1), mRNA	1.094	0.872	1.022
B7Z6F7	cDNA FLJ61705, highly similar to Symplekin	0.892	0.738	1.022
Q14008	Cytoskeleton-associated protein 5	1.036	1.065	1.021
Q16643	Drebrin	0.931	1	1.021
Q6MZT3	Uncharacterized protein DKFZp686C1054	1.044	0.956	1.021
P85037	Forkhead box protein K1	0.992	0.936	1.021
B3KY60	cDNA FLJ16777 fis, clone BRHIP2029567, highly similar to Cell division cycle 5-like protein	1.082	0.899	1.021
B2RB52	cDNA, FLJ95314, highly similar to Homo sapiens transducin (beta)-like 2 (TBL2), transcript variant 1, mRNA	0.996	0.899	1.021
Q9H2G2	STE20-like serine/threonine-protein kinase	0.94	0.858	1.021
O00267	Transcription elongation factor SPT5	1.098	1.036	1.02
A8K8N3	cDNA FLJ78740, highly similar to Homo sapiens sperm associated antigen 5 (SPAG5), mRNA	1.094	0.804	1.02
Q9BRF8	Serine/threonine-protein phosphatase CPPED1	1.037	0.985	1.019
F6IR49	MHC class I antigen (Fragment)	0.613	0.98	1.019
A1X283	SH3 and PX domain-containing protein 2B	0.903	0.905	1.019
V9HWC7	Epididymis secretory sperm binding protein Li 128m	0.977	0.893	1.019
P08651	Nuclear factor 1 C-type	0.93	0.876	1.019
A0A140VJF4	Biliverdin reductase A	1.157	0.865	1.019
Q9BVP2	Guanine nucleotide-binding protein-like 3	0.994	0.799	1.019
A0A0X1KG71	Negative elongation factor B	0.944	0.862	1.018
P53597	Succinate--CoA ligase [ADP/GDP-forming] subunit alpha, mitochondrial	0.909	0.773	1.018
P16403	Histone H1.2	1.029	1.055	1.017
Q7Z417	Nuclear fragile X mental retardation-interacting protein 2	1.111	1.036	1.017
Q9UPU5	Ubiquitin carboxyl-terminal hydrolase 24	1.064	0.965	1.017
P49327	Fatty acid synthase	0.995	0.96	1.017
Q2KHR3	Glutamine and serine-rich protein 1	0.943	0.903	1.017
Q2VIL1	RcNIP30 (Fragment)	0.984	0.879	1.017
Q9Y230	RuvB-like 2	0.924	0.863	1.017
P46087	Probable 28S rRNA (cytosine(4447)-C(5))-methyltransferase	0.967	0.838	1.017
A0A024RAH8	RNA helicase	0.963	0.803	1.017
Q8IWJ2	GRIP and coiled-coil domain-containing protein 2	0.759	1.03	1.016
A0A024R8A2	GTPase activating protein and VPS9 domains 1, isoform CRA_d	0.915	0.993	1.016
A0A075B752	Annexin	0.958	0.895	1.016
A0A024RDQ8	Replication factor C (Activator 1) 3, 38kDa, isoform CRA_a	1.043	0.882	1.016
A0A024QYX3	RNA binding motif (RNP1, RRM) protein 3, isoform CRA_c	0.978	0.774	1.016
O15357	Phosphatidylinositol 3,4,5-trisphosphate 5-phosphatase 2	0.925	0.999	1.015
Q96RT1	Erbin	1.007	0.985	1.015
A0A024R5X3	SAFB-like, transcription modulator, isoform CRA_b	1.019	0.924	1.015
Q53EY9	F-box only protein 22 isoform a variant (Fragment)	1.051	0.91	1.015
P53621	Coatomer subunit alpha	0.854	0.865	1.015
Q8WXX5	DnaJ homolog subfamily C member 9	1.039	0.811	1.015
A0A024RAM4	Microtubule-associated protein 1B, isoform CRA_b	0.933	0.976	1.014
A0A024R637	TBC1 domain family, member 4, isoform CRA_b	0.982	0.902	1.014
O00231	26S proteasome non-ATPase regulatory subunit 11	1.066	0.871	1.014
Q5TDF0	Cancer-related nucleoside-triphosphatase	1.052	0.774	1.014
O43719	HIV Tat-specific factor 1	1.013	1.071	1.013
H3BLV9	SRSF protein kinase 1 (Fragment)	0.913	0.996	1.013
Q52LJ0	Protein FAM98B	1.035	0.97	1.013
A0A024R1K0	Eukaryotic translation initiation factor 4E nuclear import factor 1, isoform CRA_a	0.937	0.963	1.013
Q8WWY3	U4/U6 small nuclear ribonucleoprotein Prp31	1.032	0.904	1.013
Q68CP9	AT-rich interactive domain-containing protein 2	0.91	0.802	1.013
O75592	E3 ubiquitin-protein ligase MYCBP2	1.083	0.982	1.012
P05023	Sodium/potassium-transporting ATPase subunit alpha-1	0.96	0.907	1.012
P48047	ATP synthase subunit O, mitochondrial	1.275	0.949	1.011
Q06830	Peroxiredoxin-1	0.969	0.934	1.011
A0A0A0MRI2	Sorting nexin	0.997	0.926	1.011
P16152	Carbonyl reductase [NADPH] 1	0.884	0.834	1.011
P27708	CAD protein	1.019	0.946	1.01
Q8N5A0	Eukaryotic translation initiation factor 5B	0.896	0.94	1.01
P38606	V-type proton ATPase catalytic subunit A	0.987	0.898	1.01
F5H039	Gephyrin	0.984	0.821	1.01
Q9UKY7	Protein CDV3 homolog	0.93	0.817	1.01
A0A024RCJ8	HCG1821276, isoform CRA_a	0.97	0.808	1.01
Q13057	Bifunctional coenzyme A synthase	0.896	1.139	1.009
P46109	Crk-like protein	1.162	1.03	1.009
Q96PK6	RNA-binding protein 14	1.037	1.017	1.009
Q6NUQ4	Transmembrane protein 214	0.918	0.985	1.009
A0A0C4DG89	Probable ATP-dependent RNA helicase DDX46	1.042	0.971	1.009
A0A087WYR3	Tumor protein D54	0.998	0.966	1.009
O43290	U4/U6.U5 tri-snRNP-associated protein 1	1.024	0.964	1.009
P15880	40S ribosomal protein S2	0.912	0.835	1.009
O95433	Activator of 90 kDa heat shock protein ATPase homolog 1	0.932	0.833	1.009
Q9Y217	Myotubularin-related protein 6	1.034	0.991	1.008
O95486	Protein transport protein Sec24A	1.108	0.951	1.008
Q68CZ2	Tensin-3	0.949	0.944	1.008
A9UK01	Rho GTPase activating protein	0.986	0.911	1.008
E7EQR4	Ezrin	0.997	0.886	1.008
Q59EI9	ADP,ATP carrier protein, liver isoform T2 variant (Fragment)	0.808	0.718	1.008
Q96BH1	E3 ubiquitin-protein ligase RNF25	1.079	1.016	1.007
Q00577	Transcriptional activator protein Pur-alpha	1.027	0.964	1.007
A8K5Q1	cDNA FLJ77548, highly similar to Homo sapiens bin3, bicoid-interacting 3, homolog (Drosophila) (BCDIN3), mRNA	1.046	0.931	1.007
Q99543	DnaJ homolog subfamily C member 2	0.936	0.883	1.007
B2R665	cDNA, FLJ92810, highly similar to Homo sapiens protein phosphatase 1G (formerly 2C), magnesium-dependent, gamma isoform (PPM1G), mRNA	0.959	0.805	1.007
A0A0B4J1V8	HCG2039996	0.932	0.77	1.007
Q92575	UBX domain-containing protein 4	0.998	0.73	1.007
E9PCH4	Uncharacterized protein	1.087	1.079	1.006
Q9UBC2	Epidermal growth factor receptor substrate 15-like 1	0.951	1.022	1.006
P17812	CTP synthase 1	0.989	0.968	1.006
Q8NDI1	EH domain-binding protein 1	1.087	0.936	1.006
Q9NR30	Nucleolar RNA helicase 2	0.911	0.916	1.006
A0A140VJZ4	Ubiquitin carboxyl-terminal hydrolase	1.221	0.871	1.006
P30837	Aldehyde dehydrogenase X, mitochondrial	1.053	0.823	1.006
H7C2Q8	EBNA1 binding protein 2, isoform CRA_d	1.033	0.811	1.006
Q53EM5	Transketolase variant (Fragment)	0.921	0.947	1.005
F8W0Q9	Periphilin-1	1.266	0.946	1.005
P57678	Gem-associated protein 4	0.996	0.92	1.005
Q86U86	Protein polybromo-1	1.094	0.9	1.005
A0A024QZH6	Serine arginine-rich pre-mRNA splicing factor SR-A1, isoform CRA_a	0.986	0.888	1.005
Q9ULG6	Cell cycle progression protein 1	0.777	0.87	1.005
A0A024R491	Chromosome 2 open reading frame 33, isoform CRA_a	0.958	1.107	1.004
K7ELG9	Protein LSM12 homolog	1.15	1.074	1.004
Q13573	SNW domain-containing protein 1	1.101	0.999	1.004
A0A090N7Y2	ATP-binding cassette, sub-family F (GCN20), member 2	0.907	0.947	1.004
Q13131	5'-AMP-activated protein kinase catalytic subunit alpha-1	0.798	0.895	1.004
Q5VTR2	E3 ubiquitin-protein ligase BRE1A	1.164	0.878	1.004
A4D0U5	Testis derived transcript (3 LIM domains)	0.914	0.788	1.004
P55036	26S proteasome non-ATPase regulatory subunit 4	0.977	1.02	1.003
P05165	Propionyl-CoA carboxylase alpha chain, mitochondrial	0.938	0.993	1.003
Q15057	Arf-GAP with coiled-coil, ANK repeat and PH domain-containing protein 2	1.162	0.972	1.003
P09382	Galectin-1	1.114	0.958	1.002
Q00534	Cyclin-dependent kinase 6	1.067	0.949	1.002
Q14204	Cytoplasmic dynein 1 heavy chain 1	0.987	0.948	1.002
Q13439	Golgin subfamily A member 4	0.97	0.925	1.002
Q9HCD6	Protein TANC2	1.096	0.912	1.002
Q8N9Q2	Protein SREK1IP1	0.939	0.874	1.002
P51116	Fragile X mental retardation syndrome-related protein 2	0.997	0.839	1.002
A0A0B4J2E5	Uncharacterized protein	1.161	1.004	1.001
Q9Y6Y8	SEC23-interacting protein	0.983	0.983	1.001
P23921	Ribonucleoside-diphosphate reductase large subunit	0.98	0.917	1.001
P35606	Coatomer subunit beta'	0.877	0.9	1.001
Q9UBV8	Peflin	0.644	1.039	1
Q13085	Acetyl-CoA carboxylase 1	1	1	1
A6NIW2	Dedicator of cytokinesis protein 11	0.915	0.952	1
E7EQT4	Apoptotic chromatin condensation inducer in the nucleus	0.962	0.95	1
Q5T4S7	E3 ubiquitin-protein ligase UBR4	1.052	0.914	1
B2R6S5	UMP-CMP kinase	0.992	0.821	1
A1KYQ7	Eukaryotic translation initiation factor 3 subunit C	0.881	0.911	0.999
O00193	Small acidic protein	1.106	0.88	0.999
Q9H814	Phosphorylated adapter RNA export protein	1.089	0.878	0.999
P35270	Sepiapterin reductase	1.047	0.877	0.999
Q70E73	Ras-associated and pleckstrin homology domains-containing protein 1	1.038	0.869	0.999
O75832	26S proteasome non-ATPase regulatory subunit 10	0.975	0.861	0.999
Q53EP0	Fibronectin type III domain-containing protein 3B	1.124	0.843	0.999
P13674	Prolyl 4-hydroxylase subunit alpha-1	0.837	1.464	0.998
A0A024QZ70	TAO kinase 1, isoform CRA_a	1.283	1.151	0.998
Q15149	Plectin	0.917	0.935	0.998
A0A024R203	Proteasome (Prosome, macropain) activator subunit 3 (PA28 gamma Ki), isoform CRA_a	0.948	0.93	0.998
Q8TC07	TBC1 domain family member 15	0.926	0.857	0.998
Q9NUQ6	SPATS2-like protein	0.898	0.818	0.998
A0A0S2Z404	Regulator of chromosome condensation 1 isoform 2 (Fragment)	1.045	0.699	0.998
Q96K76	Ubiquitin carboxyl-terminal hydrolase 47	0.971	0.969	0.997
B2R7E8	cDNA, FLJ93412, highly similar to Homo sapiens replication protein A2, 32kDa (RPA2), mRNA	1.071	0.92	0.997
Q9Y5B9	FACT complex subunit SPT16	0.982	0.919	0.997
Q12788	Transducin beta-like protein 3	1.039	0.893	0.997
Q59H77	T-complex protein 1 subunit gamma (Fragment)	0.847	0.843	0.997
Q03135	Caveolin-1	0.952	0.802	0.997
P27695	DNA-(apurinic or apyrimidinic site) lyase	0.886	0.798	0.997
P10586	Receptor-type tyrosine-protein phosphatase F	1.075	0.968	0.996
P78371	T-complex protein 1 subunit beta	0.908	0.938	0.996
Q14684	Ribosomal RNA processing protein 1 homolog B	1.074	0.929	0.996
P00558	Phosphoglycerate kinase 1	1.038	0.849	0.996
O95235	Kinesin-like protein KIF20A	1.094	0.843	0.996
P61247	40S ribosomal protein S3a	0.838	0.795	0.996
Q6UWP8	Suprabasin	0.796	0.724	0.996
D6RFN0	COP9 signalosome complex subunit 4	1.033	0.972	0.995
Q6P1J9	Parafibromin	0.991	0.908	0.995
Q9C0D5	Protein TANC1	0.997	0.905	0.995
A8K3A8	cDNA FLJ75085, highly similar to Homo sapiens glutaminyl-tRNA synthetase (QARS), mRNA	0.902	0.826	0.995
J3KQ32	Obg-like ATPase 1	0.993	0.758	0.995
P02545	Prelamin-A/C	0.948	0.828	0.994
Q6I9T1	Mothers against decapentaplegic homolog	1.015	0.693	0.994
O14936	Peripheral plasma membrane protein CASK	1.116	1.022	0.993
G3V5T9	Cyclin-dependent kinase 2	1.113	1.01	0.993
Q13428	Treacle protein	0.872	0.952	0.993
P43246	DNA mismatch repair protein Msh2	0.982	0.936	0.993
Q15366	Poly(rC)-binding protein 2	0.93	0.9	0.993
A0A024R9I0	V-type proton ATPase subunit C	0.957	0.837	0.993
A6NDU8	UPF0600 protein C5orf51	1.053	0.775	0.993
X5DR09	General transcription factor IIi isoform A (Fragment)	1.073	0.998	0.992
Q13838	Spliceosome RNA helicase DDX39B	0.869	0.944	0.992
B3KSP9	cDNA FLJ36765 fis, clone 3NB691000191	1.019	0.832	0.992
B4DYF4	cDNA FLJ56176, highly similar to Poly(A) polymerase alpha (EC 2.7.7.19)	0.935	0.828	0.992
Q6KC79	Nipped-B-like protein	0.982	0.827	0.992
B2RB90	cDNA, FLJ95375, highly similar to Homo sapiens glutamine-fructose-6-phosphate transaminase 2 (GFPT2), mRNA	1.094	0.824	0.992
A3R0T7	Liver histone H1e	0.855	0.648	0.992
B3KSZ4	cDNA FLJ37346 fis, clone BRAMY2021310, highly similar to Transcriptional repressor p66 beta	1.082	1.032	0.991
O75643	U5 small nuclear ribonucleoprotein 200 kDa helicase	0.977	0.952	0.991
P52701	DNA mismatch repair protein Msh6	0.918	0.938	0.991
Q8WXE0	Caskin-2	1.224	0.815	0.991
O60341	Lysine-specific histone demethylase 1A	0.796	0.75	0.991
P07954	Fumarate hydratase, mitochondrial	0.961	0.699	0.991
Q13136	Liprin-alpha-1	0.972	0.676	0.991
A0A024R5C5	Pyruvate carboxylase	0.944	0.977	0.99
Q9BZG1	Ras-related protein Rab-34	1.035	0.962	0.99
A0A140VK70	Testis secretory sperm-binding protein Li 197a	0.945	0.905	0.99
B2RBE5	cDNA, FLJ95468, highly similar to Homo sapiens transcriptional coactivator tubedown-100 (TBDN100),transcript variant 1, mRNA	0.915	0.901	0.99
Q9Y5Q9	General transcription factor 3C polypeptide 3	1.221	0.892	0.99
P61513	60S ribosomal protein L37a	1.339	0.773	0.99
Q14692	Ribosome biogenesis protein BMS1 homolog	0.902	0.983	0.989
Q9Y3E8	CGI-150 protein	1.119	0.946	0.989
O43242	26S proteasome non-ATPase regulatory subunit 3	1.006	0.872	0.989
Q6PJT7	Zinc finger CCCH domain-containing protein 14	0.953	0.846	0.989
O95429	BAG family molecular chaperone regulator 4	0.784	0.827	0.989
A0A024R454	Carbamoyl-phosphate synthetase 1, mitochondrial, isoform CRA_a	0.888	0.727	0.989
O14976	Cyclin-G-associated kinase	0.975	1.099	0.988
D3DNI2	Profilin (Fragment)	1.019	1.093	0.988
A0A024RAC0	Leucine zipper protein 1, isoform CRA_a	0.935	0.986	0.988
Q9H3N1	Thioredoxin-related transmembrane protein 1	1.109	0.985	0.988
Q9UKJ3	G patch domain-containing protein 8	1.052	0.955	0.988
A8K5Y7	cDNA FLJ78655, highly similar to Homo sapiens exportin 5 (XPO5), mRNA	1.07	0.929	0.988
P35251	Replication factor C subunit 1	1.059	0.923	0.988
Q15645	Pachytene checkpoint protein 2 homolog	0.901	0.898	0.988
Q59EL4	PRPF4 protein variant (Fragment)	0.899	0.88	0.988
P50454	Serpin H1	0.932	0.756	0.988
Q9NRY4	Rho GTPase-activating protein 35	1.245	1.134	0.987
A0A024R0C7	CTTNBP2 N-terminal like, isoform CRA_b	0.921	0.974	0.987
A0A024QZN9	Voltage-dependent anion channel 2, isoform CRA_a	0.849	0.913	0.987
P30050	60S ribosomal protein L12	0.99	0.9	0.987
Q9BTE3	Mini-chromosome maintenance complex-binding protein	0.855	0.824	0.987
P13533	Myosin-6	1.103	0.82	0.987
Q16630	Cleavage and polyadenylation specificity factor subunit 6	1.08	0.82	0.987
Q9BUF5	Tubulin beta-6 chain	0.92	0.78	0.987
Q8WX93	Palladin	1.025	1.041	0.986
B3KTJ9	cDNA FLJ38393 fis, clone FEBRA2007212	0.976	0.958	0.986
Q9UPQ9	Trinucleotide repeat-containing gene 6B protein	0.825	0.896	0.986
A0A1U9X8I7	SKIV2L	0.889	0.856	0.986
P41091	Eukaryotic translation initiation factor 2 subunit 3	0.961	0.837	0.986
B2RAH7	cDNA, FLJ94921, highly similar to Homo sapiens prolyl endopeptidase (PREP), mRNA	1.197	0.952	0.985
P78527	DNA-dependent protein kinase catalytic subunit	0.917	0.921	0.985
V9HW22	Epididymis luminal protein 33	0.957	0.893	0.985
Q6DD88	Atlastin-3	0.962	0.89	0.985
Q9C0I1	Myotubularin-related protein 12	1.097	0.802	0.985
D3DVC4	Nestin, isoform CRA_c	0.921	0.957	0.984
Q9NW82	WD repeat-containing protein 70	1.142	0.953	0.984
A8K3Z5	Nucleoporin NUP53	1.306	0.95	0.984
O95453	Poly(A)-specific ribonuclease PARN	0.982	0.922	0.984
Q8N806	Putative E3 ubiquitin-protein ligase UBR7	0.983	0.881	0.984
P23246	Splicing factor, proline- and glutamine-rich	0.946	0.818	0.984
A0A0S2Z4A5	DNA helicase (Fragment)	0.973	0.786	0.984
A0A087X1N8	Serpin B6	1.116	1.028	0.983
Q7Z6E9	E3 ubiquitin-protein ligase RBBP6	0.996	0.975	0.983
B3KNI0	cDNA FLJ14646 fis, clone NT2RP2001883, highly similar to Homo sapiens CGI-01 protein mRNA	1.07	0.938	0.983
A0A024R5H6	Phosphofurin acidic cluster sorting protein 1, isoform CRA_a	1.087	0.92	0.983
D6W4Z6	HCG23833, isoform CRA_b	1.129	0.88	0.983
B7Z6D1	cDNA FLJ57430, highly similar to DNA-directed RNA polymerase II 33 kDa polypeptide (EC 2.7.7.6)	0.878	0.861	0.983
A0A1B0GW77	Alpha-aminoadipic semialdehyde dehydrogenase	0.893	0.848	0.983
Q6FI81	Anamorsin	0.893	0.825	0.983
Q59HH3	Trifunctional purine biosynthetic protein adenosine-3 (Fragment)	0.822	0.811	0.983
Q99700	Ataxin-2	0.927	0.766	0.983
P40925	Malate dehydrogenase, cytoplasmic	1.309	1.045	0.982
A5PLM5	Exosome component 9	1.013	1.044	0.982
Q14643	Inositol 1,4,5-trisphosphate receptor type 1	1.054	0.916	0.982
O95251	Histone acetyltransferase KAT7	0.885	0.741	0.982
A0A1B0GUI1	Ral GTPase-activating protein subunit alpha-1	0.596	0.944	0.981
B4E3I3	cDNA FLJ59614, highly similar to Ubiquitin fusion degradation protein 1 homolog	1.04	0.925	0.981
Q15418	Ribosomal protein S6 kinase alpha-1	0.869	0.922	0.981
A8K6T5	cDNA FLJ75144, highly similar to Homo sapiens ash2 (absent, small, or homeotic)-like (ASH2L), mRNA	1.032	0.92	0.981
Q5T6F2	Ubiquitin-associated protein 2	0.868	0.917	0.981
B2RE40	cDNA, FLJ96911, highly similar to Homo sapiens nucleosomal binding protein 1 (NSBP1), mRNA	1.501	0.881	0.981
O75616	GTPase Era, mitochondrial	0.959	0.877	0.981
Q6XZF7	Dynamin-binding protein	0.837	1.04	0.98
P50851	Lipopolysaccharide-responsive and beige-like anchor protein	0.874	1.011	0.98
P11388	DNA topoisomerase 2-alpha	0.857	1.006	0.98
A0A024R4H4	Kinesin family member 1B, isoform CRA_b	1.002	1.003	0.98
P42166	Lamina-associated polypeptide 2, isoform alpha	1.069	1.001	0.98
P15121	Aldose reductase	1.074	0.916	0.98
Q5BIX2	Chromosome 18 open reading frame 25, isoform CRA_a	1.056	0.858	0.98
A0A024R101	Spermatogenesis associated, serine-rich 2, isoform CRA_a	0.927	0.83	0.98
O43324	Eukaryotic translation elongation factor 1 epsilon-1	0.909	0.827	0.98
O76021	Ribosomal L1 domain-containing protein 1	0.888	0.819	0.98
B4DX78	cDNA FLJ55484, highly similar to ATP-dependent RNA helicase DDX39 (EC 3.6.1.-)	0.875	0.806	0.98
A0A024R8D2	Solute carrier family 27 (Fatty acid transporter), member 4, isoform CRA_a	0.923	0.798	0.98
Q86XL3	Ankyrin repeat and LEM domain-containing protein 2	1.063	1.016	0.979
Q76LA1	CSTB protein	1.026	0.983	0.979
P16591	Tyrosine-protein kinase Fer	1.021	0.955	0.979
E9PK25	Cofilin-1	0.958	0.864	0.979
Q6FHK8	Phosphoglycerate mutase	0.895	0.854	0.979
Q6ICQ8	ARHG protein (Fragment)	0.864	0.79	0.979
Q9HAU5	Regulator of nonsense transcripts 2	0.985	1.021	0.978
A0A024R1S7	SWI/SNF related, matrix associated, actin dependent regulator of chromatin, subfamily e, member 1, isoform CRA_a	0.921	1.001	0.978
O15111	Inhibitor of nuclear factor kappa-B kinase subunit alpha	1.121	0.998	0.978
Q14790	Caspase-8	1.183	0.981	0.978
A0A0S2Z5C9	Putative tRNA (cytidine(32)/guanosine(34)-2'-O)-methyltransferase	1.034	0.958	0.978
C9JME2	FERM, RhoGEF and pleckstrin domain-containing protein 1	0.903	0.89	0.978
Q96T67	TOB3	0.798	0.668	0.978
D9ZGF8	Rho-associated protein kinase	0.98	0.919	0.977
O75934	Pre-mRNA-splicing factor SPF27	1.022	0.888	0.977
Q8IY81	pre-rRNA processing protein FTSJ3	0.924	0.875	0.977
A8K492	cDNA FLJ76789, highly similar to Homo sapiens methionine-tRNA synthetase (MARS), mRNA	0.88	0.848	0.977
Q9Y4W2	Ribosomal biogenesis protein LAS1L	0.893	0.815	0.977
P11274	Breakpoint cluster region protein	0.983	0.808	0.977
P60174	Triosephosphate isomerase	1.084	0.716	0.977
B9A6K8	TBC1 domain family, member 9B	1.235	1.129	0.976
O60716	Catenin delta-1	0.886	1.035	0.976
A0A0S2Z4Z9	Non-POU domain containing octamer-binding isoform 1 (Fragment)	0.872	0.988	0.976
P33527	Multidrug resistance-associated protein 1	1.024	0.986	0.976
A0A1B0GUA8	Kinesin-like protein KIF13A	1.06	0.975	0.976
Q4LE38	IKBKAP variant protein (Fragment)	1.021	0.967	0.976
P08195	4F2 cell-surface antigen heavy chain	1.11	0.932	0.976
A0A109NGN6	Proteasome subunit alpha type	1.016	0.82	0.976
Q13619	Cullin-4A	1.002	0.975	0.975
A8K8U1	cDNA FLJ77762, highly similar to Homo sapiens cullin-associated and neddylation-dissociated 1 (CAND1), mRNA	0.972	0.901	0.975
P12081	Histidine--tRNA ligase, cytoplasmic	1.028	0.856	0.975
P55809	Succinyl-CoA:3-ketoacid coenzyme A transferase 1, mitochondrial	1.035	0.777	0.975
A0A087X2H1	E3 ubiquitin-protein ligase HECTD1	0.868	0.736	0.975
A0A1C7CYX9	Dihydropyrimidinase-related protein 2	0.995	0.992	0.974
O75937	DnaJ homolog subfamily C member 8	0.978	0.905	0.974
O00763	Acetyl-CoA carboxylase 2	1.038	1.028	0.973
Q9UPQ0	LIM and calponin homology domains-containing protein 1	0.883	0.981	0.973
Q15075	Early endosome antigen 1	0.901	0.906	0.973
B4DYZ1	RNA helicase	0.794	0.885	0.973
Q9H0B6	Kinesin light chain 2	0.946	0.838	0.973
Q12769	Nuclear pore complex protein Nup160	0.865	0.817	0.973
Q99615	DnaJ homolog subfamily C member 7	0.914	0.792	0.973
Q92769	Histone deacetylase 2	0.955	0.791	0.973
F8VW96	Cysteine and glycine-rich protein 2	0.983	1.02	0.972
Q5VZ89	DENN domain-containing protein 4C	1.164	1	0.972
A0A0G2JH68	Protein diaphanous homolog 1	0.932	0.944	0.972
Q53HB3	Proteasome 26S ATPase subunit 1 variant (Fragment)	0.9	0.9	0.972
M0QYS1	60S ribosomal protein L13a (Fragment)	1.029	0.894	0.972
Q1KMD3	Heterogeneous nuclear ribonucleoprotein U-like protein 2	0.941	0.865	0.972
Q86UE4	Protein LYRIC	0.895	0.83	0.972
P27824	Calnexin	1.093	0.79	0.972
B7ZM99	MTHFD1L protein	0.827	0.768	0.972
P07437	Tubulin beta chain	0.972	0.731	0.972
F8WA39	Myotubularin-related protein 1	1.054	1.063	0.971
A0A140VJE8	AP complex subunit beta	1.001	0.949	0.971
Q15436	Protein transport protein Sec23A	0.961	0.894	0.971
Q5TH30	NDRG family member 3, isoform CRA_c	0.871	0.85	0.971
P50402	Emerin	1.018	0.769	0.971
A0A0S2Z5M8	ElaC homolog 2 (E. coli), isoform CRA_b (Fragment)	0.964	0.766	0.971
Q9NPI1	Bromodomain-containing protein 7	0.858	0.762	0.971
O75116	Rho-associated protein kinase 2	0.939	0.952	0.97
Q9H2J4	Phosducin-like protein 3	1.148	1.06	0.969
A0A024R1X0	Cancer susceptibility candidate 3, isoform CRA_a	1.139	1.036	0.969
Q96KB5	Lymphokine-activated killer T-cell-originated protein kinase	1.036	1.031	0.969
Q13451	Peptidyl-prolyl cis-trans isomerase FKBP5	0.897	0.942	0.969
O75410	Transforming acidic coiled-coil-containing protein 1	1.033	0.761	0.969
B4E0Z6	cDNA FLJ59809, highly similar to Bone marrow stromal antigen 2	1.054	1.071	0.968
Q9UGP4	LIM domain-containing protein 1	1.101	1.001	0.968
B3V096	BetaCstF-64 variant 2	1.099	0.978	0.968
A0A0S2Z5M1	SEC63-like (S. cerevisiae) (Fragment)	0.94	0.784	0.968
O14802	DNA-directed RNA polymerase III subunit RPC1	1.068	0.683	0.968
O75165	DnaJ homolog subfamily C member 13	0.962	0.951	0.967
Q6AWA4	Uncharacterized protein DKFZp686O0870 (Fragment)	1.003	0.84	0.967
O43823	A-kinase anchor protein 8	1.078	0.839	0.967
Q08379	Golgin subfamily A member 2	1.045	0.978	0.966
Q6P1N0	Coiled-coil and C2 domain-containing protein 1A	0.87	0.93	0.966
Q8IW35	Centrosomal protein of 97 kDa	1.165	0.917	0.966
H3BND4	Pyridoxal-dependent decarboxylase domain-containing protein 1	0.972	0.901	0.966
E7EVA0	Microtubule-associated protein	0.88	0.883	0.966
Q86W92	Liprin-beta-1	1.063	0.88	0.966
P26038	Moesin	0.977	0.826	0.966
Q9Y2W2	WW domain-binding protein 11	1.025	0.818	0.966
O60664	Perilipin-3	0.992	0.98	0.964
A0A0S2Z5J4	Adaptor-related protein complex 3 beta 1 subunit isoform 1 (Fragment)	1.018	0.955	0.964
Q9NS87	Kinesin-like protein KIF15	0.939	0.951	0.964
A0MZ66	Shootin-1	1.125	0.904	0.964
Q05D08	PA2G4 protein (Fragment)	1.081	0.899	0.964
Q96EB6	NAD-dependent protein deacetylase sirtuin-1	1.009	0.794	0.964
Q9Y446	Plakophilin-3	1.019	0.783	0.964
P62847	40S ribosomal protein S24	1.119	1.045	0.963
P42566	Epidermal growth factor receptor substrate 15	0.987	1.024	0.963
Q8WVC0	RNA polymerase-associated protein LEO1	1.288	1.012	0.963
A0A075B6F9	Nitric oxide synthase-interacting protein	0.907	0.88	0.963
A8K6K7	Glycogen [starch] synthase	0.96	0.864	0.963
Q96RG5	Insulin receptor substrate 2 insertion mutant (Fragment)	0.725	0.863	0.963
Q9H0A0	RNA cytidine acetyltransferase	0.922	0.824	0.963
A0A087WVQ6	Clathrin heavy chain	1.029	1.017	0.962
P49750	YLP motif-containing protein 1	0.923	0.981	0.962
Q08945	FACT complex subunit SSRP1	1.119	0.975	0.962
P21399	Cytoplasmic aconitate hydratase	0.868	0.869	0.962
O15056	Synaptojanin-2	1.149	0.748	0.962
Q13045	Protein flightless-1 homolog	1.22	0.974	0.961
B2R7C5	DNA helicase	1.036	0.969	0.961
Q00653	Nuclear factor NF-kappa-B p100 subunit	0.907	0.913	0.961
Q9NR50	Translation initiation factor eIF-2B subunit gamma	0.975	0.898	0.961
Q8IWA0	WD repeat-containing protein 75	0.948	0.875	0.961
P13010	X-ray repair cross-complementing protein 5	0.886	0.763	0.961
P22059	Oxysterol-binding protein 1	1.038	0.966	0.96
P50990	T-complex protein 1 subunit theta	0.896	0.923	0.96
A0A024RBY9	Cytochrome c heme lyase	1.037	0.882	0.96
Q9UII4	E3 ISG15--protein ligase HERC5	1.065	0.88	0.96
Q96GM8	Target of EGR1 protein 1	1.082	0.862	0.96
Q9NZ63	Uncharacterized protein C9orf78	0.883	1.023	0.959
Q9UNE7	E3 ubiquitin-protein ligase CHIP	1.011	0.937	0.959
P48507	Glutamate--cysteine ligase regulatory subunit	0.946	0.863	0.959
A8K4U4	cDNA FLJ77113	0.991	0.739	0.959
A0A024R1U4	RAB5C, member RAS oncogene family, isoform CRA_a	1.095	0.986	0.958
Q8IY21	Probable ATP-dependent RNA helicase DDX60	0.955	0.936	0.958
O00161	Synaptosomal-associated protein 23	1.05	0.897	0.958
A0A0M3R6J9	MAP7 domain containing 2 transcript variant 5	1.117	0.869	0.958
P38646	Stress-70 protein, mitochondrial	0.968	0.858	0.958
A0A1U9X972	PRRC2A	1.011	0.996	0.957
Q92621	Nuclear pore complex protein Nup205	0.967	0.955	0.957
A8K588	cDNA FLJ76823, highly similar to Homo sapiens splicing factor, arginine/serine-rich 6 (SFRS6), mRNA	1.005	0.954	0.957
A0A024R2W3	Protein kinase cAMP-dependent regulatory type II alpha isoform 2	0.942	0.882	0.957
Q9H9Q4	Non-homologous end-joining factor 1	0.764	0.868	0.957
Q14432	cGMP-inhibited 3',5'-cyclic phosphodiesterase A	0.892	0.864	0.957
Q14241	Elongin-A	1.137	1.064	0.956
Q96RQ3	Methylcrotonoyl-CoA carboxylase subunit alpha, mitochondrial	0.95	0.963	0.956
Q12904	Aminoacyl tRNA synthase complex-interacting multifunctional protein 1	0.944	0.863	0.956
E7ESA6	Focal adhesion kinase 1	0.963	0.942	0.955
Q92804	TATA-binding protein-associated factor 2N	0.836	0.877	0.955
P26196	Probable ATP-dependent RNA helicase DDX6	0.982	0.808	0.955
P34896	Serine hydroxymethyltransferase, cytosolic	0.959	0.796	0.955
G1UI16	SCC-112 protein, isoform CRA_b	0.967	0.73	0.955
Q8NF37	Lysophosphatidylcholine acyltransferase 1	0.806	0.898	0.954
P35579	Myosin-9	0.941	0.879	0.954
A6NFX8	ADP-sugar pyrophosphatase	1.007	0.877	0.954
Q59G24	Activated RNA polymerase II transcription cofactor 4 variant (Fragment)	1.249	0.863	0.954
Q16881	Thioredoxin reductase 1, cytoplasmic	0.933	0.854	0.954
P07910	Heterogeneous nuclear ribonucleoproteins C1/C2	1.076	0.942	0.953
B0YIW6	Archain 1, isoform CRA_a	0.869	0.928	0.953
A6NMQ1	DNA polymerase	1.03	0.866	0.953
Q9NZM3	Intersectin-2	1.158	0.849	0.953
B7Z4Q0	cDNA FLJ55728, highly similar to ADP-ribosylation factor GTPase-activating protein 3	1.062	0.791	0.952
Q15058	Kinesin-like protein KIF14	1.122	0.955	0.951
A0A024R9W5	HECT, UBA and WWE domain containing 1, isoform CRA_b	0.914	0.948	0.951
Q0MQR4	Poly (ADP-ribose) glycohydrolase	1.108	0.947	0.951
Q8N9N2	Activating signal cointegrator 1 complex subunit 1	1.077	0.845	0.951
Q96PU8	Protein quaking	1.112	0.968	0.95
A8K7H3	cDNA FLJ77670, highly similar to Homo sapiens ribosomal protein S15a (RPS15A), mRNA	0.89	0.703	0.95
Q8TF05	Serine/threonine-protein phosphatase 4 regulatory subunit 1	0.906	0.982	0.949
B4DZF2	cDNA FLJ59571, highly similar to Eukaryotic translation initiation factor 4gamma 2	1.005	1.033	0.948
A0A024RAM0	Transportin 1, isoform CRA_a	1.003	1.015	0.948
D9YZV5	Tropomyosin 1 (Alpha) isoform 4	1.175	0.954	0.948
Q7LBC6	Lysine-specific demethylase 3B	0.964	0.925	0.948
P57740	Nuclear pore complex protein Nup107	0.767	0.858	0.948
Q9Y2A7	Nck-associated protein 1	1.029	0.789	0.948
B3KUL5	Oxysterol-binding protein	1.261	0.66	0.948
O43156	TELO2-interacting protein 1 homolog	1.218	0.949	0.947
O60493	Sorting nexin-3	1.009	0.929	0.947
Q13151	Heterogeneous nuclear ribonucleoprotein A0	1.066	0.905	0.947
Q9P2E9	Ribosome-binding protein 1	0.805	0.889	0.947
Q96I99	Succinate--CoA ligase [GDP-forming] subunit beta, mitochondrial	0.833	0.818	0.947
Q08AD1	Calmodulin-regulated spectrin-associated protein 2	0.923	0.807	0.947
B2RAK1	Aminopeptidase	1.073	1.026	0.946
A0A0S2Z5U3	Heterogeneous nuclear ribonucleoprotein L-like isoform 2 (Fragment)	1.052	1.073	0.945
A0A087WW40	Endophilin-B1	1.098	0.976	0.945
Q6FHG5	Gamma-synuclein	0.857	0.942	0.945
B2RDZ9	cDNA, FLJ96850	1.189	0.905	0.945
O14737	Programmed cell death protein 5	0.9	0.887	0.945
B3KXN9	cDNA FLJ45793 fis, clone NT2RI2009233	1.082	0.792	0.945
Q9H7D0	Dedicator of cytokinesis protein 5	1.036	0.932	0.944
Q9UPT8	Zinc finger CCCH domain-containing protein 4	0.966	0.882	0.944
O95671	N-acetylserotonin O-methyltransferase-like protein	1.074	1.147	0.943
P46060	Ran GTPase-activating protein 1	1.081	0.952	0.943
Q9H444	Charged multivesicular body protein 4b	0.804	0.968	0.942
F2Z2U4	Transformation/transcription domain-associated protein	0.817	0.922	0.942
A0A024R152	HCG28765, isoform CRA_b	0.947	0.879	0.942
P46776	60S ribosomal protein L27a	0.975	0.744	0.942
A6NEM2	Host cell factor 1	1.074	1.076	0.941
A8MXP9	Matrin-3	1.092	0.994	0.941
A0A0F7KYT8	Fragile X mental retardation autosomal homolog variant p2K	0.953	0.992	0.941
Q92945	Far upstream element-binding protein 2	1.052	0.825	0.941
A0A087WV05	Uncharacterized protein	1.127	0.971	0.94
Q8N1G2	Cap-specific mRNA (nucleoside-2'-O-)-methyltransferase 1	0.942	0.944	0.94
Q86WR0	Coiled-coil domain-containing protein 25	1.07	0.841	0.94
A0A140VK05	Testicular secretory protein Li 5	0.933	0.779	0.94
A0A024QZ30	Succinate dehydrogenase [ubiquinone] flavoprotein subunit, mitochondrial	0.915	0.732	0.94
Q9BTC0	Death-inducer obliterator 1	0.879	0.98	0.939
A0A024RDS1	Heat shock 105kDa/110kDa protein 1, isoform CRA_c	0.875	0.919	0.939
A0A024R8U5	Splicing factor, arginine/serine-rich 2, isoform CRA_a	1.175	0.793	0.939
A0A024QZK8	Heterogeneous nuclear ribonucleoprotein H3 (2H9), isoform CRA_a	1.134	0.983	0.938
Q53SS8	Epididymis secretory protein Li 85	0.96	0.983	0.938
Q9UI26	Importin-11	0.923	0.951	0.938
Q53FE8	cDNA FLJ36526 fis, clone TRACH2003347, highly similar to NSFL1 cofactor p47 (Fragment)	0.995	0.897	0.938
D6RBW1	Eukaryotic translation initiation factor 4E	1.115	0.894	0.938
O43684	Mitotic checkpoint protein BUB3	0.885	0.809	0.938
B3KNC3	cDNA FLJ14222 fis, clone NT2RP3003992, highly similar to Nucleolar complex protein 2 homolog	0.875	0.713	0.938
E5RJR5	S-phase kinase-associated protein 1	1.017	1.009	0.937
Q16629	Serine/arginine-rich splicing factor 7	1.075	0.947	0.937
Q9HB90	Ras-related GTP-binding protein C	0.986	0.956	0.936
P54136	Arginine--tRNA ligase, cytoplasmic	0.891	0.891	0.936
A0A024RC00	CTP synthase	0.857	1.093	0.935
B4DGE7	cDNA FLJ61235, weakly similar to WD repeat protein YBL104C	1.15	1.071	0.935
B2R6F3	Splicing factor arginine/serine-rich 3	1.266	1.004	0.935
A8K964	cDNA FLJ75071, highly similar to Homo sapiens pinin, desmosome associated protein (PNN), mRNA	0.924	0.984	0.935
Q9NYJ8	TGF-beta-activated kinase 1 and MAP3K7-binding protein 2	0.855	0.936	0.935
O00541	Pescadillo homolog	0.851	0.867	0.935
P18858	DNA ligase 1	0.893	0.836	0.935
B4DRM3	cDNA FLJ54492, highly similar to Eukaryotic translation initiation factor 4B	0.8	0.829	0.935
Q96HS1	Serine/threonine-protein phosphatase PGAM5, mitochondrial	0.796	0.752	0.935
A0A024R8B6	Nucleoporin 214kDa, isoform CRA_b	0.921	0.948	0.934
M0R2Z9	SURP and G-patch domain-containing protein 2	0.994	0.918	0.934
R9S3C3	p14ARF/p16INK4a fusion protein	0.984	0.809	0.934
Q69YJ7	Uncharacterized protein DKFZp667H197 (Fragment)	1.217	1.081	0.933
A8K521	DNA helicase	1.033	0.886	0.933
Q0VDG5	SCRN3 protein	0.967	0.791	0.933
A0A024R9L1	Aquarius homolog (Mouse), isoform CRA_b	0.948	0.931	0.932
A0A024R3R5	Lamin B receptor, isoform CRA_a	0.88	0.905	0.932
Q9UJ41	Rab5 GDP/GTP exchange factor	1.079	0.82	0.932
Q8N7H5	RNA polymerase II-associated factor 1 homolog	1.03	0.79	0.932
B2R4C0	60S ribosomal protein L18a	0.868	0.768	0.932
A0A024RAF7	Endothelin converting enzyme 1, isoform CRA_b	1.073	0.734	0.932
P49411	Elongation factor Tu, mitochondrial	0.914	0.674	0.932
B7Z5R7	cDNA FLJ61355, highly similar to CLIP-associating protein 1	0.932	0.927	0.931
Q5JRA6	Transport and Golgi organization protein 1 homolog	0.927	0.923	0.931
P15924	Desmoplakin	1.082	0.915	0.931
A0A024R370	TATA element modulatory factor 1, isoform CRA_a	1.048	0.886	0.931
A0A024R9D8	Sperm associated antigen 1, isoform CRA_b	1.391	0.816	0.931
A0A024R6K1	Cyclin K, isoform CRA_c	0.84	0.695	0.931
Q59FC3	G protein-coupled receptor kinase interactor 1 variant (Fragment)	0.928	1.035	0.93
A8K6V3	cDNA FLJ78677, highly similar to Homo sapiens splicing factor 3b, subunit 3, 130kDa (SF3B3), mRNA	1.149	0.943	0.93
O00743	Serine/threonine-protein phosphatase 6 catalytic subunit	0.67	0.938	0.93
A7MD96	SYNPO protein (Fragment)	1.365	0.897	0.93
A0A024R2K1	RAB5A, member RAS oncogene family, isoform CRA_a	1.145	0.887	0.93
Q68CZ6	HAUS augmin-like complex subunit 3	0.78	0.842	0.93
Q8IXI1	Mitochondrial Rho GTPase 2	1.039	0.761	0.93
P35659	Protein DEK	0.941	0.688	0.93
A0A024R7B7	CDC37 cell division cycle 37 homolog (S. cerevisiae), isoform CRA_a	0.819	1.017	0.929
A0A140VJZ1	Ubiquitinyl hydrolase 1	1.003	0.951	0.929
A0A024QZR3	Protein pelota homolog	0.872	0.93	0.929
B2RDK5	cDNA, FLJ96655, highly similar to Homo sapiens stromal membrane-associated protein 1 (SMAP1), mRNA	1.076	0.908	0.929
O95425	Supervillin	1.214	0.89	0.929
Q9Y6N7	Roundabout homolog 1	0.937	0.733	0.929
A0A087WXF8	Nucleolar protein of 40 kDa	1.16	0.967	0.928
P16989	Y-box-binding protein 3	0.988	0.891	0.928
A0A0B4J1V9	Helicase, lymphoid-specific, isoform CRA_b	0.864	0.784	0.928
P62854	40S ribosomal protein S26	0.891	0.757	0.928
Q99590	Protein SCAF11	1.05	0.854	0.927
A0A024QZY1	JTV1 gene, isoform CRA_a	0.999	0.812	0.927
Q9NR09	Baculoviral IAP repeat-containing protein 6	0.911	0.782	0.927
A0A024R2A7	Lectin, mannose-binding, 1, isoform CRA_b	0.859	0.737	0.927
A0A140VJX1	Testicular tissue protein Li 198	0.815	0.712	0.927
O00116	Alkyldihydroxyacetonephosphate synthase, peroxisomal	0.895	0.706	0.927
A0A024R8V6	Ubiquitin specific peptidase 36, isoform CRA_b	0.929	0.878	0.926
Q8IWC1	MAP7 domain-containing protein 3	0.883	0.841	0.926
Q7Z5K2	Wings apart-like protein homolog	0.711	1.028	0.925
L7RRS0	Phosphatidylinositol-4-phosphate 3-kinase, catalytic subunit type 2 alpha	1.161	0.806	0.925
E9KL44	Epididymis tissue sperm binding protein Li 14m	0.753	0.74	0.925
P62280	40S ribosomal protein S11	0.825	0.719	0.925
P52756	RNA-binding protein 5	1.041	0.917	0.924
Q9H6Z4	Ran-binding protein 3	0.917	0.81	0.924
G3V5Z7	Proteasome subunit alpha type	0.933	0.784	0.924
P32455	Guanylate-binding protein 1	0.917	0.883	0.923
B0AZS5	Kinesin-like protein	0.855	0.879	0.923
A0A0S2Z4I4	Tropomyosin 3 isoform 3 (Fragment)	0.925	0.896	0.922
Q5T5U3	Rho GTPase-activating protein 21	0.833	0.748	0.922
P10809	60 kDa heat shock protein, mitochondrial	0.875	0.705	0.922
P17987	T-complex protein 1 subunit alpha	0.85	0.851	0.921
Q8IWR0	Zinc finger CCCH domain-containing protein 7A	0.967	0.779	0.921
P55795	Heterogeneous nuclear ribonucleoprotein H2	1.073	0.91	0.92
Q13546	Receptor-interacting serine/threonine-protein kinase 1	0.884	0.771	0.92
A0A0S2Z491	Nucleophosmin isoform 2 (Fragment)	0.862	0.768	0.92
A0A140VJY2	Testicular tissue protein Li 209	0.879	0.719	0.92
E5KMI6	Lon protease homolog, mitochondrial	0.971	0.71	0.92
Q5H9R7	Serine/threonine-protein phosphatase 6 regulatory subunit 3	0.979	0.946	0.919
Q15437	Protein transport protein Sec23B	1.088	0.939	0.919
Q92688	Acidic leucine-rich nuclear phosphoprotein 32 family member B	0.905	0.838	0.919
A0A024R6S1	DnaJ (Hsp40) homolog, subfamily A, member 2, isoform CRA_a	1.042	1.114	0.918
Q9C0J8	pre-mRNA 3' end processing protein WDR33	1.21	0.943	0.918
Q9Y6D5	Brefeldin A-inhibited guanine nucleotide-exchange protein 2	1.089	0.889	0.918
Q96HA1	Nuclear envelope pore membrane protein POM 121	1.009	0.862	0.918
Q8N5F7	NF-kappa-B-activating protein	1.117	0.796	0.918
Q96N66	Lysophospholipid acyltransferase 7	0.869	0.781	0.918
V9HW26	ATP synthase subunit alpha	0.919	0.713	0.918
P35268	60S ribosomal protein L22	0.878	0.651	0.918
B7ZLJ0	DIAPH2 protein	1.226	1.061	0.917
A0JP11	Phosphoinositide-3-kinase, regulatory subunit 4	1.002	0.907	0.917
B2R704	cDNA, FLJ93207, highly similar to Homo sapiens microtubule-associated protein 7 (MAP7), mRNA	0.873	1.054	0.916
A0A024R0V4	Vasodilator-stimulated phosphoprotein isoform 1	0.999	1.041	0.916
J3QR07	YTH domain-containing protein 1	0.833	0.91	0.916
O15031	Plexin-B2	1.011	0.804	0.916
A0A024R1Q8	Ribosomal protein L23, isoform CRA_b	0.917	0.713	0.916
Q96IZ7	Serine/Arginine-related protein 53	0.718	1.038	0.915
O60888	Protein CutA	1.038	1.033	0.915
Q6P2E9	Enhancer of mRNA-decapping protein 4	1.011	0.997	0.915
Q8IVT2	Mitotic interactor and substrate of PLK1	0.93	0.979	0.915
V9HW12	Epididymis secretory sperm binding protein Li 2a	0.935	0.854	0.915
A0A024R5F7	7-dehydrocholesterol reductase isoform 1	0.858	0.84	0.915
Q8NHH9	Atlastin-2	0.746	0.74	0.915
P27635	60S ribosomal protein L10	0.886	0.717	0.915
A0A024R0Q5	Protein phosphatase 1, regulatory (Inhibitor) subunit 13 like, isoform CRA_a	1.107	1.001	0.914
Q5JSZ5	Protein PRRC2B	0.927	0.938	0.914
A0A024R9G4	Family with sequence similarity 49, member B, isoform CRA_a	0.977	0.846	0.914
Q8TD16	Protein bicaudal D homolog 2	1.037	0.77	0.914
A0A0C4DGQ5	Calpain small subunit 1	1.142	0.974	0.913
P28290	Sperm-specific antigen 2	0.908	0.952	0.913
Q13148	TAR DNA-binding protein 43	0.893	0.82	0.913
Q53Z07	NPC-A-16	0.852	0.717	0.913
Q9Y5Q8	General transcription factor 3C polypeptide 5	1.142	1.058	0.912
Q9BRP8	Partner of Y14 and mago	1.102	1.024	0.912
Q9UKG1	DCC-interacting protein 13-alpha	1.093	1.012	0.912
E9PQ57	mRNA export factor	0.961	0.931	0.912
O43149	Zinc finger ZZ-type and EF-hand domain-containing protein 1	0.763	0.907	0.912
B2RAQ8	cDNA, FLJ95058, highly similar to Homo sapiens carnitine palmitoyltransferase 1A (liver) (CPT1A),nuclear gene encoding mitochondrial protein, mRNA	0.829	0.864	0.912
A0A024R0G0	Chloride channel CLIC-like 1, isoform CRA_b	0.989	0.965	0.911
A8K5J7	cDNA FLJ77290, highly similar to Homo sapiens BCL2-associated athanogene 5 (BAG5), mRNA	1.026	0.959	0.911
A0A024RAY7	Pleckstrin homology domain containing, family A member 5, isoform CRA_a	0.908	0.892	0.911
A0A0A0MQX1	Unconventional myosin-X	0.963	0.847	0.911
Q9GZR7	ATP-dependent RNA helicase DDX24	0.819	0.82	0.911
V9HWB8	Pyruvate kinase	0.923	0.694	0.911
A8K4T8	Condensin complex subunit 2	0.883	0.771	0.91
A0A024RB87	RAP1B, member of RAS oncogene family, isoform CRA_a	1.176	1.076	0.909
Q8ND56	Protein LSM14 homolog A	0.85	0.965	0.909
Q14789	Golgin subfamily B member 1	0.93	0.904	0.909
B1AKJ5	Nardilysin	0.981	0.86	0.909
Q5UIP0	Telomere-associated protein RIF1	0.882	0.787	0.909
P49207	60S ribosomal protein L34	0.961	0.737	0.909
Q53EZ4	Centrosomal protein of 55 kDa	0.805	0.809	0.908
Q02790	Peptidyl-prolyl cis-trans isomerase FKBP4	0.953	0.781	0.908
Q5VYS8	Terminal uridylyltransferase 7	0.832	0.529	0.908
H0Y8P4	U3 small nucleolar RNA-associated protein 15 homolog (Fragment)	0.775	1.046	0.907
P61956	Small ubiquitin-related modifier 2	0.924	0.776	0.907
P21796	Voltage-dependent anion-selective channel protein 1	0.855	0.794	0.906
Q9NVX2	Notchless protein homolog 1	1.086	0.723	0.906
A8K7Z3	cDNA FLJ77229, highly similar to Homo sapiens GRIP1 associated protein 1 (GRIPAP1), transcript variant 1, mRNA	0.986	0.893	0.905
O15042	U2 snRNP-associated SURP motif-containing protein	0.931	0.884	0.905
Q8TF68	Zinc finger protein 384	1.103	0.875	0.905
P62888	60S ribosomal protein L30	0.841	0.873	0.905
Q6YN16	Hydroxysteroid dehydrogenase-like protein 2	0.785	0.658	0.905
P18583	Protein SON	0.93	0.86	0.904
P09543	2',3'-cyclic-nucleotide 3'-phosphodiesterase	0.958	0.845	0.904
P46734	Dual specificity mitogen-activated protein kinase kinase 3	0.881	0.814	0.904
Q9HBB3	60S ribosomal protein L6	0.874	0.764	0.904
Q96NC0	Zinc finger matrin-type protein 2	0.861	0.7	0.904
Q9HC35	Echinoderm microtubule-associated protein-like 4	0.941	0.982	0.903
B5BU81	YKT6 v-SNARE protein	0.787	0.804	0.903
E5RJD8	Tubulin-specific chaperone A	1.134	1.085	0.902
Q9NP74	Palmdelphin	0.945	1.055	0.902
E9KL48	Epididymis tissue sperm binding protein Li 18mP	0.926	0.81	0.902
A0A024R0M6	Translocase of inner mitochondrial membrane 50 homolog (Yeast), isoform CRA_b	0.822	0.755	0.902
A0A0S2Z5E9	CWF19-like 1 cell cycle control isoform 1 (Fragment)	1.05	1.062	0.9
P26599	Polypyrimidine tract-binding protein 1	0.867	0.972	0.9
Q9BQ70	Transcription factor 25	0.914	0.857	0.9
B4DUT2	cDNA FLJ53206	0.926	0.808	0.9
A4D0V4	Capping protein (Actin filament) muscle Z-line, alpha 2	0.947	0.814	0.899
P37235	Hippocalcin-like protein 1	0.432	1.261	0.898
A0A0S2Z569	DAZ associated protein 1 isoform 1 (Fragment)	1.053	1.011	0.898
Q63ZY3	KN motif and ankyrin repeat domain-containing protein 2	1.047	0.989	0.898
Q9NW64	Pre-mRNA-splicing factor RBM22	0.974	0.949	0.898
Q00688	Peptidyl-prolyl cis-trans isomerase FKBP3	1.155	0.909	0.898
B2R6R6	Serine/threonine-protein phosphatase	0.992	1.084	0.897
P58107	Epiplakin	0.997	1.012	0.897
E7EPK1	Septin-7	0.946	0.975	0.897
O14578	Citron Rho-interacting kinase	0.858	0.966	0.897
A0A140VKF1	Kinesin-like protein	0.883	0.828	0.897
B2RBM8	cDNA, FLJ95596, highly similar to Homo sapiens activity-dependent neuroprotector (ADNP), mRNA	0.921	0.774	0.897
Q5VW36	Focadhesin	1.08	0.771	0.897
Q9H773	dCTP pyrophosphatase 1	0.992	0.905	0.896
D3DQR0	Protein kinase C and casein kinase substrate in neurons 3, isoform CRA_b	0.927	0.84	0.896
P30536	Translocator protein	0.737	0.739	0.896
F8WAR4	MICOS complex subunit	1.089	0.874	0.895
Q8WWM7	Ataxin-2-like protein	0.941	0.993	0.894
D3DQS4	Formin binding protein 4, isoform CRA_d	1.005	0.894	0.894
P15559	NAD(P)H dehydrogenase [quinone] 1	0.98	0.805	0.894
P41227	N-alpha-acetyltransferase 10	0.89	0.747	0.894
Q05209	Tyrosine-protein phosphatase non-receptor type 12	0.891	0.973	0.893
E9KL30	Proteasome subunit beta type	0.946	0.938	0.893
Q5VT52	Regulation of nuclear pre-mRNA domain-containing protein 2	0.957	0.899	0.893
Q8NFD5	AT-rich interactive domain-containing protein 1B	0.952	0.745	0.893
A0A024R2T0	Ubiquitin specific peptidase 4 (Proto-oncogene), isoform CRA_d	0.976	0.956	0.892
Q13618	Cullin-3	1.013	0.831	0.892
Q9Y3P9	Rab GTPase-activating protein 1	1.004	0.818	0.892
P28838	Cytosol aminopeptidase	0.803	0.746	0.892
Q6NVC0	SLC25A5 protein (Fragment)	0.828	0.672	0.892
Q5SW79	Centrosomal protein of 170 kDa	0.792	0.897	0.891
Q8NI27	THO complex subunit 2	0.88	0.893	0.891
Q9C0C2	182 kDa tankyrase-1-binding protein	0.885	0.876	0.891
Q8N7G1	Purine nucleoside phosphorylase	1.089	0.749	0.891
O00764	Pyridoxal kinase	1.031	1.075	0.89
O43815	Striatin	1.085	1.018	0.89
A0A0A0MTR7	E3 ubiquitin-protein ligase RNF213	1.001	0.961	0.89
P80723	Brain acid soluble protein 1	0.935	0.806	0.89
A8K517	Ribosomal protein S23, isoform CRA_a	0.937	0.752	0.89
Q9NW13	RNA-binding protein 28	0.785	0.744	0.89
O95487	Protein transport protein Sec24B	1.086	0.829	0.889
B2RMV2	CYTSA protein	0.801	0.735	0.889
P28074	Proteasome subunit beta type-5	1.089	0.881	0.888
Q15813	Tubulin-specific chaperone E	1.086	0.826	0.888
A0A024RDE8	PDZ and LIM domain 5, isoform CRA_c	1.037	0.98	0.887
Q9ULW0	Targeting protein for Xklp2	0.999	0.975	0.887
Q14126	Desmoglein-2	0.952	0.955	0.887
O15020	Spectrin beta chain, non-erythrocytic 2	0.935	0.951	0.887
Q7L3B6	Hsp90 co-chaperone Cdc37-like 1	0.947	0.897	0.887
Q9BXP5	Serrate RNA effector molecule homolog	0.903	0.793	0.887
B3KXW5	cDNA FLJ46199 fis, clone TESTI4007965, highly similar to AP-1 complex subunit gamma-1	0.852	0.777	0.886
Q5JR94	40S ribosomal protein S8	0.89	0.702	0.886
P62424	60S ribosomal protein L7a	0.927	0.695	0.886
Q53GE7	Tetratricopeptide repeat domain 1 variant (Fragment)	0.887	0.956	0.885
P25786	Proteasome subunit alpha type-1	0.981	0.79	0.885
Q9BW27	Nuclear pore complex protein Nup85	0.88	0.87	0.884
Q13185	Chromobox protein homolog 3	0.95	0.864	0.884
O43159	Ribosomal RNA-processing protein 8	0.819	0.787	0.884
A0A024R125	Protein kinase, AMP-activated, gamma 1 non-catalytic subunit, isoform CRA_a	0.958	0.785	0.884
D3DUW5	Dynamin 1-like, isoform CRA_c	0.863	0.97	0.883
Q14566	DNA replication licensing factor MCM6	0.924	0.929	0.883
A8KAQ5	cDNA FLJ77404, highly similar to Homo sapiens small nuclear ribonucleoprotein 70kDa polypeptide (RNP antigen) (SNRP70), transcript variant 1, mRNA	0.94	0.887	0.883
A0A024R2Q4	Ribosomal protein L15	0.927	0.829	0.883
Q96EN8	Molybdenum cofactor sulfurase	0.915	0.788	0.883
O94822	E3 ubiquitin-protein ligase listerin	1.04	0.762	0.883
Q96H79	Zinc finger CCCH-type antiviral protein 1-like	0.978	0.898	0.882
P39023	60S ribosomal protein L3	0.79	0.767	0.882
Q06203	Amidophosphoribosyltransferase	1.195	0.985	0.88
A4D2P0	Ras-related C3 botulinum toxin substrate 1 (Rho family, small GTP binding protein Rac1)	1.144	0.975	0.88
P62913	60S ribosomal protein L11	1	0.847	0.88
Q9NRL2	Bromodomain adjacent to zinc finger domain protein 1A	0.975	0.775	0.88
A8K8N5	cDNA FLJ76940, highly similar to Homo sapiens ubiquitin specific peptidase 8 (USP8), mRNA	0.961	0.748	0.879
A8K3H8	cDNA FLJ77680, highly similar to Homo sapiens protein phosphatase 2 (formerly 2A), regulatory subunit A (PR 65), alpha isoform (PPP2R1A), mRNA	0.805	0.742	0.878
P04843	Dolichyl-diphosphooligosaccharide--protein glycosyltransferase subunit 1	0.782	0.718	0.878
O60832	H/ACA ribonucleoprotein complex subunit 4	0.653	0.987	0.877
Q6IBS0	Twinfilin-2	0.929	0.886	0.877
Q9NZT2	Opioid growth factor receptor	1.087	0.716	0.877
Q14669	E3 ubiquitin-protein ligase TRIP12	0.915	0.972	0.876
A0A024RE04	Uncharacterized protein	0.84	0.855	0.875
P50135	Histamine N-methyltransferase	0.941	0.816	0.875
P0DME0	Protein SETSIP	0.988	0.827	0.874
A0A0A0MTN0	Cullin-2	0.931	0.82	0.874
Q15084	Protein disulfide-isomerase A6	0.866	0.659	0.874
Q9NZI8	Insulin-like growth factor 2 mRNA-binding protein 1	0.909	0.811	0.873
P31153	S-adenosylmethionine synthase isoform type-2	1.066	0.746	0.871
B4DSS4	cDNA FLJ56631	0.726	1.073	0.87
B3KML1	cDNA FLJ11308 fis, clone PLACE1010074, highly similar to Sorting nexin-2	0.993	0.878	0.87
P22695	Cytochrome b-c1 complex subunit 2, mitochondrial	0.79	0.66	0.87
E9PGC8	Microtubule-associated protein 1A	0.834	1.007	0.869
P14324	Farnesyl pyrophosphate synthase	0.928	0.931	0.869
Q96KG9	N-terminal kinase-like protein	0.966	0.843	0.869
A0A024R2M7	Oxidative-stress responsive 1, isoform CRA_a	1.341	0.794	0.869
O75822	Eukaryotic translation initiation factor 3 subunit J	1.077	0.777	0.869
E5KS95	Elongation factor Ts, mitochondrial	0.791	0.615	0.869
V9HW90	Epididymis luminal protein 75	0.934	0.994	0.868
Q15276	Rab GTPase-binding effector protein 1	0.899	0.721	0.868
H0YKD8	60S ribosomal protein L28	1.284	0.664	0.868
Q86U42	Polyadenylate-binding protein 2	0.932	0.835	0.867
A0A0F7NGI8	Leucine rich repeat (In FLII) interacting protein 1, isoform CRA_c	0.906	0.771	0.866
Q6P158	Putative ATP-dependent RNA helicase DHX57	1.011	0.909	0.865
A0A024RAC5	Regulator of chromosome condensation 2, isoform CRA_a	1.031	0.877	0.865
Q9NU22	Midasin	0.989	0.922	0.864
P46781	40S ribosomal protein S9	0.821	0.676	0.864
Q5F1R6	DnaJ homolog subfamily C member 21	0.812	0.974	0.863
O95218	Zinc finger Ran-binding domain-containing protein 2	1.051	0.971	0.863
P78310	Coxsackievirus and adenovirus receptor	0.975	0.954	0.863
O94776	Metastasis-associated protein MTA2	0.841	0.858	0.863
O60566	Mitotic checkpoint serine/threonine-protein kinase BUB1 beta	0.891	0.786	0.863
A0A140VKA0	Caldesmon 1, isoform CRA_i	0.928	0.966	0.862
B3KRB2	cDNA FLJ33964 fis, clone CTONG2019029, highly similar to Pseudouridylate synthase 7 homolog (EC 5.4.99.-)	1.153	0.925	0.862
O15397	Importin-8	1	0.848	0.862
P84085	ADP-ribosylation factor 5	0.805	0.943	0.861
V9HW43	Epididymis secretory protein Li 102	0.818	0.918	0.861
B2RAM6	cDNA, FLJ95005, highly similar to Homo sapiens kinesin family member 11 (KIF11), mRNA	0.976	0.86	0.861
A0A024R904	Calcyclin binding protein, isoform CRA_a	0.838	0.853	0.861
D3DUK1	Breast cancer anti-estrogen resistance 1, isoform CRA_a	0.968	0.819	0.861
O95361	Tripartite motif-containing protein 16	0.981	1.007	0.86
A0A024R9Y7	Melanoma antigen family D, 2, isoform CRA_a	0.901	0.907	0.86
B2RAX1	cDNA, FLJ95169	0.641	0.892	0.859
Q9UHD8	Septin-9	0.959	0.916	0.857
Q15654	Thyroid receptor-interacting protein 6	0.973	0.757	0.857
E7EMB3	Calmodulin-2	1.113	0.911	0.856
E7EW49	CLIP-associating protein 2	0.831	0.876	0.855
K7ELC7	60S ribosomal protein L27 (Fragment)	1.365	1.094	0.854
Q8NCG7	Sn1-specific diacylglycerol lipase beta	0.992	0.909	0.852
Q8NFC6	Biorientation of chromosomes in cell division protein 1-like 1	1	0.883	0.852
Q15286	Ras-related protein Rab-35	0.98	0.819	0.852
A0A024RCZ8	Kinesin light chain 4, isoform CRA_a	1.125	0.849	0.85
Q8WWQ0	PH-interacting protein	0.905	0.826	0.85
D3DWY7	Prefoldin subunit 3	0.885	0.915	0.847
B3KTL8	cDNA FLJ38476 fis, clone FEBRA2022504, highly similar to YTH domain protein 1	0.824	0.945	0.846
P49137	MAP kinase-activated protein kinase 2	0.934	0.941	0.846
A0A024R8N6	Thymidine kinase	0.975	0.752	0.846
O94915	Protein furry homolog-like	1.119	0.974	0.845
B4DJM5	cDNA FLJ61294, highly similar to Keratin, type I cytoskeletal 17	1.224	0.654	0.845
I3L1Y9	FLYWCH family member 2	0.861	0.826	0.844
Q00325	Phosphate carrier protein, mitochondrial	0.789	0.66	0.844
A0A024R8U1	Solute carrier family 16 (Monocarboxylic acid transporters), member 3, isoform CRA_a	0.858	0.724	0.843
P84098	60S ribosomal protein L19	0.922	0.804	0.842
P04406	Glyceraldehyde-3-phosphate dehydrogenase	0.774	0.725	0.842
Q6NXE6	Armadillo repeat-containing protein 6	0.751	0.818	0.841
A0A0G2JPP5	Protein scribble homolog	0.971	0.78	0.841
P68104	Elongation factor 1-alpha 1	0.803	0.77	0.841
G9FP35	Guanine nucleotide binding protein	0.709	0.712	0.84
B0AZQ4	Structural maintenance of chromosomes protein	0.845	0.788	0.838
A8K9X5	cDNA FLJ76472, highly similar to Homo sapiens Fas (TNFRSF6) associated factor 1 (FAF1), transcript variant 1, mRNA	1.177	0.666	0.838
O15460	Prolyl 4-hydroxylase subunit alpha-2	0.742	0.609	0.838
P57081	tRNA (guanine-N(7)-)-methyltransferase non-catalytic subunit WDR4	0.773	0.835	0.837
Q8TCT9	Minor histocompatibility antigen H13	0.9	0.793	0.837
Q9UKN8	General transcription factor 3C polypeptide 4	0.993	0.941	0.836
O00264	Membrane-associated progesterone receptor component 1	1.071	0.932	0.836
Q4G0J3	La-related protein 7	0.807	0.614	0.836
Q59EA2	Coronin (Fragment)	0.944	0.777	0.835
A0A0A6YYL6	Protein RPL17-C18orf32	0.772	0.681	0.835
K7ER00	Phenylalanine--tRNA ligase alpha subunit	0.826	0.659	0.835
Q92990	Glomulin	0.762	0.852	0.834
B3KN28	Phosphoacetylglucosamine mutase	0.817	0.789	0.834
A0A087WZV0	Inositol hexakisphosphate and diphosphoinositol-pentakisphosphate kinase 2	0.868	0.914	0.833
Q8N122	Regulatory-associated protein of mTOR	1.083	0.744	0.833
A0A024R7S3	Clathrin light chain	0.9	0.844	0.832
B4DWB5	cDNA FLJ53931, highly similar to Bifunctional 3'-phosphoadenosine5'-phosphosulfate synthetase 2	0.972	0.824	0.83
A0A024R394	Cysteine and histidine-rich domain (CHORD)-containing 1, isoform CRA_c	0.87	0.848	0.829
Q9UHR4	Brain-specific angiogenesis inhibitor 1-associated protein 2-like protein 1	1.037	0.761	0.829
Q8TDN6	Ribosome biogenesis protein BRX1 homolog	0.694	0.752	0.829
Q9Y2X3	Nucleolar protein 58	0.867	0.763	0.828
P62701	40S ribosomal protein S4, X isoform	0.806	0.652	0.826
Q9HCE1	Putative helicase MOV-10	0.917	0.805	0.825
P15408	Fos-related antigen 2	1.144	0.892	0.824
P06737	Glycogen phosphorylase, liver form	1.057	0.876	0.823
[truncated: 93 more rows]

## Sheet: 1598
Accession	Description	Abundance Ratio: (B-Arrestin1_APEX2_pcDNA3_5min) /(B-Arrestin1_APEX2_pcDNA3_0min)	Abundance Ratio: (B-Arrestin1_APEX2_pcDNA3_60min) /(B-Arrestin1_APEX2_pcDNA3_0min)	Abundance Ratio: (APEX2_pcDNA3_0min) /(B-Arrestin1_APEX2_pcDNA3_0min)
P61225	Ras-related protein Rap-2b	1.355	0.686	1.66
A0A1V1FWL6	Tuberin	1.093	1.079	1.631
A0A024R1D6	HCG2011153, isoform CRA_b	1.504	1.216	1.611
P46937	Transcriptional coactivator YAP1	1.403	1.222	1.589
O95359	Transforming acidic coiled-coil-containing protein 2	1.455	0.995	1.565
A8K4S9	Signal transducer and activator of transcription	1.418	1.348	1.563
Q16666	Gamma-interferon-inducible protein 16	1.86	1.232	1.547
A0A024RC67	Protein regulator of cytokinesis 1, isoform CRA_e	1.16	0.938	1.505
Q01968	Inositol polyphosphate 5-phosphatase OCRL-1	1.399	1.088	1.495
Q9NYL2	Mitogen-activated protein kinase kinase kinase 20	1.562	1.086	1.482
P11279	Lysosome-associated membrane glycoprotein 1	1.965	1.343	1.448
A0A024RBS4	Scavenger receptor class B, member 1, isoform CRA_b	1.567	1.143	1.444
F8WAL6	Abl interactor 2	1.468	1.299	1.438
Q15796	Mothers against decapentaplegic homolog 2	1.179	1.287	1.432
A0A024RDR0	High-mobility group box 1, isoform CRA_a	1.104	0.997	1.431
Q12929	Epidermal growth factor receptor kinase substrate 8	1.105	0.948	1.429
Q9UGR2	Zinc finger CCCH domain-containing protein 7B	1.504	1.154	1.422
Q8NI36	WD repeat-containing protein 36	0.961	0.773	1.412
Q92793	CREB-binding protein	1.534	0.976	1.402
Q9H3P7	Golgi resident protein GCP60	1.17	1.094	1.395
O14646	Chromodomain-helicase-DNA-binding protein 1	1.175	1.065	1.395
P53611	Geranylgeranyl transferase type-2 subunit beta	1.076	0.985	1.393
P35269	General transcription factor IIF subunit 1	1.343	0.891	1.387
Q8IYB7	DIS3-like exonuclease 2	1.422	1.12	1.383
Q86UE8	Serine/threonine-protein kinase tousled-like 2	1.429	1.083	1.378
B2R4D5	Actin-related protein 2/3 complex subunit 3	1.301	1.055	1.378
B5BU08	U2 small nuclear RNA auxillary factor 1 isoform a	1.061	0.856	1.377
Q53YD8	ADP-ribosylation factor-like 2	1.089	0.922	1.375
Q96RL7	Vacuolar protein sorting-associated protein 13A	1.341	1.184	1.374
A8K946	mRNA cap guanine-N7 methyltransferase	1.253	1.037	1.367
P52788	Spermine synthase	1.224	0.856	1.365
Q86UA3	Chromosome 12 open reading frame 10	1.154	0.971	1.364
A0A087WT44	Heme oxygenase 2	1.223	1.172	1.355
P10155	60 kDa SS-A/Ro ribonucleoprotein	1.325	1.006	1.349
Q9NQW6	Anillin	1.491	1.042	1.347
Q96GQ7	Probable ATP-dependent RNA helicase DDX27	1.255	0.989	1.345
Q92733	Proline-rich protein PRCC	1.078	1.147	1.343
P23229	Integrin alpha-6	1.188	0.937	1.342
B5BUB5	Autoantigen La (Fragment)	1.157	0.881	1.342
Q13443	Disintegrin and metalloproteinase domain-containing protein 9	0.984	0.77	1.342
P49916	DNA ligase 3	1.287	1.247	1.339
Q86WB0	Nuclear-interacting partner of ALK	1.068	0.932	1.337
Q5T3I0	G patch domain-containing protein 4	1.059	1.026	1.333
B4DR36	cDNA FLJ56414, highly similar to Homo sapiens proline-, glutamic acid-, leucine-rich protein 1 (PELP1), mRNA	1.231	1.113	1.331
A0A024QZF1	HCG19665, isoform CRA_a	1.011	0.804	1.33
A0A024R0X0	AP1 gamma subunit binding protein 1, isoform CRA_d	1.285	1.297	1.329
A0A024RDZ2	CDC16 cell division cycle 16 homolog (S. cerevisiae), isoform CRA_a	1.057	0.99	1.328
A0A0B4J2C3	Translationally-controlled tumor protein	1.175	1.005	1.327
B3KM57	cDNA FLJ10347 fis, clone NT2RM2001035, highly similar to CCR4-NOT transcription complex subunit 7	0.99	0.927	1.327
Q96Q15	Serine/threonine-protein kinase SMG1	0.964	0.997	1.326
Q02241	Kinesin-like protein KIF23	1.2	1.162	1.324
A8K9T8	cDNA FLJ76106, highly similar to Homo sapiens neurolysin (metallopeptidase M3 family) (NLN), mRNA	1.296	1.228	1.321
Q8NBF2	NHL repeat-containing protein 2	1.189	0.938	1.321
B2R5M8	Isocitrate dehydrogenase [NADP]	1.094	1.051	1.319
Q9Y6R0	Numb-like protein	1.115	1.148	1.318
P54819	Adenylate kinase 2, mitochondrial	1.058	0.913	1.317
A0A024R438	Autophagy-related protein 9	0.932	0.893	1.317
A0A140VKA6	Testis secretory sperm-binding protein Li 233m	0.983	0.945	1.313
Q7RU04	Aminopeptidase B	1.059	1	1.312
P55786	Puromycin-sensitive aminopeptidase	0.993	0.953	1.309
O75396	Vesicle-trafficking protein SEC22b	1.073	0.947	1.307
A0A024R6D4	Enhancer of rudimentary homolog	1.304	1.051	1.306
O43252	Bifunctional 3'-phosphoadenosine 5'-phosphosulfate synthase 1	1.173	0.942	1.306
A0A087X1E4	Arfaptin-2	1.277	0.99	1.304
H7BXI1	Extended synaptotagmin-2 (Fragment)	1.08	1.175	1.303
B2RBI2	cDNA, FLJ95525, highly similar to Homo sapiens synapse associated protein 1, SAP47 homolog (Drosophila) (SYAP1), mRNA	1.126	1.056	1.301
A0A087X2G6	Nucleolar protein 16	1.39	1.011	1.301
B7Z2B0	cDNA FLJ53470, highly similar to Calcium/calmodulin-dependent protein kinase type II delta chain (EC 2.7.11.17)	1.229	1.068	1.299
A0A087WT12	Glutathione peroxidase	1.136	0.966	1.299
Q9Y6M5	Zinc transporter 1	1.363	1.098	1.295
A0A140VK07	Testicular secretory protein Li 7	1.058	0.911	1.295
A0A024RB32	Prostaglandin E synthase 3 (Cytosolic), isoform CRA_a	0.891	1.025	1.294
P55011	Solute carrier family 12 member 2	1.121	1.004	1.293
A0A140VJT8	Testicular tissue protein Li 164	0.998	0.923	1.293
A0A024R687	Pleckstrin homology domain containing, family C (With FERM domain) member 1, isoform CRA_b	1.006	0.996	1.292
Q6N0B1	Succinate-CoA ligase subunit beta (Fragment)	1.088	0.848	1.29
A0A024R3D4	Uncharacterized protein	1.296	1.096	1.289
Q92905	COP9 signalosome complex subunit 5	1.129	0.976	1.288
Q9UNF0	Protein kinase C and casein kinase substrate in neurons protein 2	0.975	0.962	1.288
A8K3S1	Glucosamine-6-phosphate isomerase	1.084	1.084	1.28
Q8IYI6	Exocyst complex component 8	1.129	1.157	1.279
Q12830	Nucleosome-remodeling factor subunit BPTF	1.281	1.132	1.279
A0A024R994	Copine III, isoform CRA_a	1.015	1.004	1.276
A8K139	cDNA FLJ76744, highly similar to Homo sapiens L1 cell adhesion molecule (L1CAM), transcript variant 1, mRNA	0.981	0.978	1.276
Q7Z7E8	Ubiquitin-conjugating enzyme E2 Q1	1.047	1.082	1.275
V9HWE9	Epididymis secretory protein Li 22	1.088	0.88	1.275
Q5H9Q6	Inosine-5'-monophosphate dehydrogenase	1.162	1.048	1.274
Q8TED1	Probable glutathione peroxidase 8	1.124	0.877	1.274
A0A024R7I0	GIPC PDZ domain containing family, member 1, isoform CRA_a	1.399	0.82	1.274
Q6YHU6	Thyroid adenoma-associated protein	1.304	1.085	1.273
B5BUD2	Replication factor C 2 isoform 1 (Fragment)	1.211	1.047	1.265
A0A024R571	EH domain-containing protein 1	1.151	0.929	1.265
Q9UBK8	Methionine synthase reductase	1.006	0.792	1.265
P13984	General transcription factor IIF subunit 2	1.103	0.851	1.263
D3TTZ3	Tumor necrosis factor alpha-induced protein 3	1.201	1.141	1.262
Q53G34	Mitochondrial carrier homolog 2 variant (Fragment)	1.126	1.01	1.262
Q2L6I0	FB19 protein	1.25	1.31	1.261
A0A024R5W0	Hect (Homologous to the E6-AP (UBE3A) carboxyl terminus) domain and RCC1 (CHC1)-like domain (RLD) 1, isoform CRA_b	1.347	0.981	1.26
Q4LE69	PIK4CA variant protein (Fragment)	0.977	1.059	1.257
Q9Y6M0	Testisin	1.156	1.078	1.256
P50748	Kinetochore-associated protein 1	1.028	1.064	1.256
B2R5R5	cDNA, FLJ92583, highly similar to Homo sapiens glycogenin (GYG), mRNA	1.045	0.918	1.256
Q96PC5	Melanoma inhibitory activity protein 2	1.12	0.905	1.256
A8KA74	cDNA FLJ76065	1.205	1.035	1.255
Q15691	Microtubule-associated protein RP/EB family member 1	1.076	1.049	1.254
Q9Y6K9	NF-kappa-B essential modulator	1.497	1.078	1.253
C9JA08	60S ribosomal export protein NMD3	1.114	1.035	1.253
A4D2Q0	Unc-84 homolog A (C. elegans)	1.021	1.277	1.252
X5DR03	Glutathione S-transferase mu 1 isoform B (Fragment)	1.09	0.993	1.251
Q9Y5P4	Collagen type IV alpha-3-binding protein	1.024	0.949	1.251
A1L4F5	Receptor tyrosine kinase-like orphan receptor 2	0.931	0.945	1.25
B5LY71	Uridine monophosphate synthetase isoform I	0.948	0.82	1.25
A0A024RBE7	Thymopoietin, isoform CRA_c	1.121	1.072	1.246
P26374	Rab proteins geranylgeranyltransferase component A 2	1.169	1.008	1.245
Q5JXB2	Putative ubiquitin-conjugating enzyme E2 N-like	1.05	0.786	1.245
Q6MZP3	Uncharacterized protein DKFZp686I05169	1.06	0.888	1.244
Q9BS26	Endoplasmic reticulum resident protein 44	1.186	0.855	1.244
Q8TDJ5	Tyrosine-protein kinase receptor	0.975	1.056	1.243
A0A024R0F6	Tripartite motif-containing 33, isoform CRA_a	1.186	0.967	1.243
A0A1W2PNX8	Protein unc-45 homolog A	1.02	0.955	1.243
Q59GX7	Stearoyl-CoA desaturase variant (Fragment)	0.92	0.893	1.242
Q5T1Z8	Pumilio homolog 1	1.025	1.07	1.241
Q96M27	Protein PRRC1	1.052	1.063	1.241
O15084	Serine/threonine-protein phosphatase 6 regulatory ankyrin repeat subunit A	0.755	1.014	1.241
Q8WXH0	Nesprin-2	1.198	1.119	1.24
V9HW91	Epididymis secretory sperm binding protein Li 8a	1.003	1.034	1.24
Q08378	Golgin subfamily A member 3	1.072	0.793	1.24
A2RUM7	Ribosomal protein L5	1.012	0.861	1.238
A8K4G7	cDNA FLJ78528, highly similar to Homo sapiens vacuolar protein sorting 4B (yeast) (VPS4B), mRNA	0.956	0.825	1.238
Q59EK7	CS0DF038YO05 variant (Fragment)	1.399	0.794	1.237
V9HWA6	Epididymis luminal protein 32	1.011	0.955	1.236
Q9ULH7	MKL/myocardin-like protein 2	1.339	1.276	1.235
Q16719	Kynureninase	1.06	0.961	1.235
A0A024R1A3	Testicular secretory protein Li 63	1.005	0.992	1.233
A0A0A0MTS2	Glucose-6-phosphate isomerase (Fragment)	1.179	0.926	1.232
H7C1N3	BET1 homolog (Fragment)	1.12	0.849	1.232
A8K7D9	Importin subunit alpha	1.077	0.991	1.23
P14735	Insulin-degrading enzyme	0.998	0.957	1.23
Q01581	Hydroxymethylglutaryl-CoA synthase, cytoplasmic	0.989	0.988	1.229
Q53GZ2	Polymerase (RNA) III (DNA directed) polypeptide E variant (Fragment)	1.125	0.93	1.229
Q9UBU9	Nuclear RNA export factor 1	1.231	0.829	1.229
A0A024R5H8	RAB6A, member RAS oncogene family, isoform CRA_b	1.139	1.122	1.227
O75340	Programmed cell death protein 6	1.108	1.012	1.227
Q765P7	MTSS1-like protein	1.318	1.051	1.226
Q92576	PHD finger protein 3	1.057	0.979	1.226
A8K005	cDNA FLJ77896, highly similar to Homo sapiens Ras homolog enriched in brain (RHEB), mRNA	0.928	0.88	1.226
Q93100	Phosphorylase b kinase regulatory subunit beta	0.977	1.082	1.225
A0A024R1N4	X-ray repair complementing defective repair in Chinese hamster cells 6 (Ku autoantigen, 70kDa), isoform CRA_a	1.104	1.063	1.223
A0A140VJJ2	S-formylglutathione hydrolase	1.162	1.016	1.222
Q9H4L4	Sentrin-specific protease 3	1.083	0.992	1.222
Q6SJ93	Protein FAM111B	0.962	0.855	1.222
O00299	Chloride intracellular channel protein 1	1.049	0.902	1.221
B2R9S4	cDNA, FLJ94534, highly similar to Homo sapiens capping protein (actin filament), gelsolin-like(CAPG), mRNA	0.877	0.963	1.218
A0A024RDJ4	Nuclear factor of kappa light polypeptide gene enhancer in B-cells 1 (P105), isoform CRA_b	1.35	1.118	1.217
A0A0S2Z5H3	Clathrin interactor 1 isoform 2 (Fragment)	1.036	1.012	1.216
B0QYN7	SUMO-conjugating enzyme	0.984	0.878	1.216
P32456	Guanylate-binding protein 2	1.157	0.961	1.215
A5JGZ4	Peptidylprolyl isomerase (Fragment)	0.999	0.957	1.215
A0A0U1RRH6	PHD finger protein 14	1.087	1.197	1.214
Q13485	Mothers against decapentaplegic homolog 4	0.957	1.04	1.214
Q9P0L0	Vesicle-associated membrane protein-associated protein A	1.043	0.986	1.214
P52209	6-phosphogluconate dehydrogenase, decarboxylating	0.943	0.972	1.214
Q53FN7	BZW1 protein variant (Fragment)	1.023	0.936	1.214
P39687	Acidic leucine-rich nuclear phosphoprotein 32 family member A	1.052	0.944	1.212
B4DPV7	cDNA FLJ54534, highly similar to Homo sapiens cysteinyl-tRNA synthetase (CARS), transcript variant 3, mRNA	0.93	0.864	1.212
E9PQY2	Prefoldin subunit 4	1.167	0.86	1.212
Q96KA5	Cleft lip and palate transmembrane protein 1-like protein	1.248	1.227	1.21
A0A158RFU6	RAB7, member RAS oncogene family, isoform CRA_a	1.08	1.03	1.21
V9HW77	Epididymis luminal protein 211	1.109	0.99	1.209
O75128	Protein cordon-bleu	1.068	0.93	1.208
A8K180	cDNA FLJ76749, highly similar to Homo sapiens Wiskott-Aldrich syndrome-like (WASL), mRNA	1.07	0.881	1.208
Q9UPN3	Microtubule-actin cross-linking factor 1, isoforms 1/2/3/5	1.158	0.932	1.207
P35221	Catenin alpha-1	1.053	1.026	1.206
B0QZ18	Copine-1	1.089	0.898	1.206
Q12797	Aspartyl/asparaginyl beta-hydroxylase	1.04	0.854	1.206
P11177	Pyruvate dehydrogenase E1 component subunit beta, mitochondrial	1.182	0.845	1.206
A0A024R7E3	DNA (cytosine-5)-methyltransferase	1.075	0.991	1.205
A0A024QYY9	Spectrin domain with coiled-coils 1, isoform CRA_a	1.087	0.983	1.205
Q92541	RNA polymerase-associated protein RTF1 homolog	1.187	0.932	1.205
Q92466	DNA damage-binding protein 2	1.012	0.936	1.202
Q96ST3	Paired amphipathic helix protein Sin3a	0.928	0.676	1.202
P19174	1-phosphatidylinositol 4,5-bisphosphate phosphodiesterase gamma-1	1.278	1.066	1.201
Q5T5Y3	Calmodulin-regulated spectrin-associated protein 1	0.99	0.975	1.201
A0A0A0MQR2	Protein RTF2 homolog	1.067	0.929	1.201
Q12792	Twinfilin-1	1.044	0.927	1.201
O95155	Ubiquitin conjugation factor E4 B	1.08	0.964	1.2
A0A024R563	Protein phosphatase 1, regulatory (Inhibitor) subunit 14B, isoform CRA_a	0.922	1.088	1.198
A0A024R098	AMP deaminase	0.949	0.823	1.195
Q9Y6W5	Wiskott-Aldrich syndrome protein family member 2	1.431	0.957	1.194
L8B4J3	Ubiquitin C	0.997	0.871	1.194
E5KLL9	Mitochondrial dynamin-like 120 kDa protein	1.01	0.944	1.192
A0A1B0GUL7	Uncharacterized protein	1.054	0.864	1.191
A0A0A0MSW4	Phosphatidylinositol transfer protein beta isoform	1.029	1.013	1.19
A0A140VK27	Leukotriene A(4) hydrolase	1.036	0.983	1.19
A5PLN4	Splicing factor 4	1.264	1.045	1.189
A0A024R3Z5	LanC lantibiotic synthetase component C-like 1 (Bacterial), isoform CRA_b	1.096	0.995	1.188
A0A024R845	RAB14, member RAS oncogene family, isoform CRA_a	1.08	0.986	1.188
Q59EF6	Calpain 2, large [catalytic] subunit variant (Fragment)	1.028	0.97	1.188
B3KM68	cDNA FLJ10398 fis, clone NT2RM4000349, highly similar to Homo sapiens basic leucine zipper and W2 domains 2 (BZW2), mRNA	1.275	0.906	1.188
Q6FIE5	PHP14 protein	1.124	1.062	1.187
Q9UJU6	Drebrin-like protein	1.017	1.041	1.187
B5ME97	Septin 10, isoform CRA_c	1.044	1.013	1.187
B4DVR4	cDNA FLJ60912, highly similar to Vinexin	1.12	0.985	1.185
Q5SRE5	Nucleoporin NUP188 homolog	1.139	0.939	1.185
O14828	Secretory carrier-associated membrane protein 3	1.044	0.908	1.185
Q96P48	Arf-GAP with Rho-GAP domain, ANK repeat and PH domain-containing protein 1	1.237	1.225	1.184
O15013	Rho guanine nucleotide exchange factor 10	1.005	0.966	1.184
B3KNA0	cDNA FLJ14013 fis, clone Y79AA1002487, highly similar to F-box only protein 4	1.062	0.866	1.184
B5BUB1	RuvB-like helicase (Fragment)	1.151	1.042	1.183
A0A1W2PPZ5	Transcription elongation factor A protein 1	0.983	0.85	1.183
D6W625	Chromatin assembly factor 1, subunit A (P150), isoform CRA_a	1.244	0.788	1.183
B4DTK7	cDNA FLJ61387, highly similar to Homo sapiens conserved nuclear protein NHN1 (NHN1), mRNA	1.142	1.095	1.182
Q1HBJ4	Mitogen-activated protein kinase	1.081	0.986	1.182
Q8N3D4	EH domain-binding protein 1-like protein 1	0.996	0.897	1.182
Q8WVJ2	NudC domain-containing protein 2	1.06	0.964	1.18
Q32Q10	RSU1 protein (Fragment)	1.14	0.995	1.178
Q14558	Phosphoribosyl pyrophosphate synthase-associated protein 1	0.98	0.858	1.178
Q8WUM0	Nuclear pore complex protein Nup133	0.931	0.905	1.176
A0A0C4DFM7	Terminal uridylyltransferase 4	1.006	1.042	1.175
B4DMN1	cDNA FLJ61136, highly similar to Ras-related protein Rab-11A	0.98	0.987	1.175
A0A024R1X8	Junction plakoglobin, isoform CRA_a	1.054	0.915	1.175
A0A024R497	Acyl-CoA synthetase long-chain family member 3, isoform CRA_a	0.999	0.913	1.175
A0A1B0GUA3	KIF1-binding protein	0.932	0.844	1.175
A0A024R9Y6	Guanine nucleotide binding protein-like 3 (Nucleolar)-like, isoform CRA_a	1.114	1.011	1.174
O75691	Small subunit processome component 20 homolog	1.062	0.976	1.174
A8K486	Peptidyl-prolyl cis-trans isomerase	1.014	0.973	1.174
F8VXU5	Vacuolar protein sorting-associated protein 29	1.008	0.944	1.173
Q6P3X3	Tetratricopeptide repeat protein 27	1.139	1.003	1.172
P12429	Annexin A3	1.138	0.959	1.172
A0A024R8R4	Nuclear protein localization 4 homolog (S. cerevisiae), isoform CRA_a	1.332	0.925	1.172
Q9NP72	Ras-related protein Rab-18	0.878	0.647	1.172
A0A1B0GTU4	Paxillin	1.118	0.978	1.171
Q9BV44	THUMP domain-containing protein 3	0.931	0.954	1.171
Q9BVS4	Serine/threonine-protein kinase RIO2	1.201	0.921	1.171
Q5VZL5	Zinc finger MYM-type protein 4	1.025	0.884	1.171
P21291	Cysteine and glycine-rich protein 1	1.006	0.953	1.17
Q9H7E2	Tudor domain-containing protein 3	1.138	0.94	1.17
P10644	cAMP-dependent protein kinase type I-alpha regulatory subunit	1.066	0.94	1.17
B4E1U9	cDNA FLJ54776, highly similar to Cell division control protein 42 homolog	0.946	0.927	1.17
B2R983	cDNA, FLJ94267, highly similar to Homo sapiens glutathione S-transferase omega 1 (GSTO1), mRNA	0.975	0.883	1.169
P46063	ATP-dependent DNA helicase Q1	0.974	0.853	1.168
Q04721	Neurogenic locus notch homolog protein 2	0.979	0.932	1.167
Q9UEW8	STE20/SPS1-related proline-alanine-rich protein kinase	1.326	1.003	1.166
I3L4C2	Brain-specific angiogenesis inhibitor 1-associated protein 2	1.077	0.918	1.166
J9R021	Eukaryotic translation initiation factor 3 subunit A	0.938	0.955	1.165
A0A0S2Z3F2	V-raf murine sarcoma 3611 viral oncogene-like protein isoform 2 (Fragment)	1.062	0.947	1.165
Q9NR12	PDZ and LIM domain protein 7	1.002	0.918	1.165
B5BU01	Eukaryotic translation initiation factor 2 beta	1.053	0.823	1.165
A0A024R6D1	NIMA (Never in mitosis gene a)-related kinase 9, isoform CRA_a	1.057	1.109	1.164
V9HWE0	Annexin	1.056	0.994	1.164
A0A024R324	Ras homolog gene family, member A, isoform CRA_a	1.202	0.976	1.164
O43660	Pleiotropic regulator 1	1.12	1.179	1.163
B3KQ33	cDNA FLJ32715 fis, clone TESTI2000784, highly similar to Importin-4	1.181	0.995	1.163
B2RAU5	Sorting nexin 9	1.216	0.937	1.163
O94826	Mitochondrial import receptor subunit TOM70	1.181	1.103	1.162
Q709C8	Vacuolar protein sorting-associated protein 13C	0.871	0.946	1.162
A0A024R6N2	CDC42 binding protein kinase beta (DMPK-like), isoform CRA_a	1.007	0.941	1.162
Q5U077	L-lactate dehydrogenase	1.024	0.834	1.162
B2R9D9	cDNA, FLJ94347	1.189	0.825	1.162
A0A024RDY0	RAN binding protein 5, isoform CRA_d	1.066	0.978	1.161
Q7KZ85	Transcription elongation factor SPT6	1.124	0.963	1.161
P54920	Alpha-soluble NSF attachment protein	1.067	0.897	1.161
A0A0S2Z4R4	Hepatocyte growth factor-regulated tyrosine kinase substrate isoform 1 (Fragment)	1.094	1.047	1.16
P30419	Glycylpeptide N-tetradecanoyltransferase 1	1.021	0.995	1.16
A0A024R1K7	Tyrosine 3-monooxygenase/tryptophan 5-monooxygenase activation protein, eta polypeptide, isoform CRA_b	0.952	0.911	1.16
B4DLV7	Rab GDP dissociation inhibitor	1.075	1.023	1.159
Q86UP2	Kinectin	0.939	0.975	1.159
Q99996	A-kinase anchor protein 9	1.28	1.088	1.158
B4DMM7	cDNA FLJ59722, highly similar to Retinoblastoma-binding protein 5	1.116	1.087	1.158
A0A140VJS9	Serine/threonine-protein phosphatase	1.071	0.982	1.158
A0A0S2Z2Z6	Annexin (Fragment)	0.977	1.021	1.157
B2RCD8	cDNA, FLJ96012, highly similar to Homo sapiens interferon regulatory factor 2 binding protein 1 (IRF2BP1), mRNA	1.328	1.001	1.157
V9HWH1	Epididymis luminal protein 57	0.979	0.867	1.157
A6H8Y5	Nibrin	0.935	0.844	1.157
Q6ZRS2	Helicase SRCAP	0.872	1.056	1.156
Q9H074	Polyadenylate-binding protein-interacting protein 1	1.11	0.993	1.155
P52789	Hexokinase-2	0.818	0.948	1.155
Q59EJ5	Glutathione S-transferase (Fragment)	1.043	0.987	1.154
Q9P0K7	Ankycorbin	0.959	0.879	1.154
Q27J81	Inverted formin-2	0.81	0.878	1.154
A0A024RD11	Protein phosphatase 2, regulatory subunit B (B56), delta isoform, isoform CRA_d	1.07	1.08	1.153
A0A087WVC6	Tyrosine-protein phosphatase	1.199	1.07	1.151
A0A024R3W7	Eukaryotic translation elongation factor 1 beta 2, isoform CRA_a	1.111	0.973	1.151
Q59EL2	COP9 constitutive photomorphogenic homolog subunit 2 variant (Fragment)	1.07	0.958	1.151
P54727	UV excision repair protein RAD23 homolog B	1.016	0.911	1.151
Q9Y305	Acyl-coenzyme A thioesterase 9, mitochondrial	0.99	0.896	1.151
B3KRM2	Serine/threonine-protein phosphatase	1.073	0.987	1.15
B2RWN5	HEAT repeat containing 1	1.048	0.986	1.15
P61081	NEDD8-conjugating enzyme Ubc12	1.047	0.978	1.15
Q59HH7	X-ray repair cross complementing protein 1 variant (Fragment)	1.022	1.046	1.149
Q53HB9	DEAD (Asp-Glu-Ala-Asp) box polypeptide 56 variant (Fragment)	1.149	0.862	1.149
A0A1W2PNV4	Uncharacterized protein	1.174	1.059	1.148
A0A024RDV9	Spastic paraplegia 20 isoform 1	0.991	1.04	1.148
A0A087X1Z3	Proteasome activator complex subunit 2	0.98	0.982	1.148
Q5QJE6	Deoxynucleotidyltransferase terminal-interacting protein 2	1.027	0.95	1.148
A8K5T7	cDNA FLJ75365, highly similar to Homo sapiens SUGT1B (SUGT1) mRNA	0.973	0.941	1.148
P40222	Alpha-taxilin	0.991	0.934	1.148
Q92878	DNA repair protein RAD50	0.957	0.918	1.148
Q9C0C9	(E3-independent) E2 ubiquitin-conjugating enzyme	1.065	0.871	1.148
B2RDV7	tRNA-dihydrouridine(47) synthase [NAD(P)(+)]	1.032	0.864	1.148
O75663	TIP41-like protein	1.004	1.044	1.147
P08237	ATP-dependent 6-phosphofructokinase, muscle type	0.949	0.804	1.147
P39880	Homeobox protein cut-like 1	1.263	1.028	1.146
A0A024QZW7	Nucleoporin 153kDa, isoform CRA_a	0.915	1.028	1.146
V9HWK4	Epididymis luminal protein 162	1.14	0.995	1.146
Q5W009	RNA binding motif protein 17, isoform CRA_a	1.176	0.993	1.146
Q8N6H7	ADP-ribosylation factor GTPase-activating protein 2	1.079	0.961	1.146
Q9BY89	Uncharacterized protein KIAA1671	1.113	0.943	1.146
P50570	Dynamin-2	0.953	0.88	1.146
J3QQX2	Rho GDP-dissociation inhibitor 1	1.155	0.949	1.145
O00178	GTP-binding protein 1	0.998	0.769	1.145
I1SRC5	UBE2L3/KRAS fusion protein	0.985	1.039	1.144
Q53HU7	Eukaryotic translation initiation factor 3 subunit I (Fragment)	0.892	0.976	1.144
Q7Z3U7	Protein MON2 homolog	1.194	0.974	1.144
A0A1C7CYZ0	Active breakpoint cluster region-related protein	0.936	0.899	1.144
P47712	Cytosolic phospholipase A2	1.002	0.859	1.144
A0A087X020	Ribosome maturation protein SBDS	0.974	0.816	1.144
Q8WVX7	Ribosomal protein S19 (Fragment)	2.123	0.811	1.144
Q15555	Microtubule-associated protein RP/EB family member 2	1.088	1.033	1.143
A0A024RBB7	Nucleosome assembly protein 1-like 1, isoform CRA_a	1.077	0.996	1.143
A0A1P7ZIM8	LMO7b	0.978	0.974	1.143
A0A024R0A8	Adenosylhomocysteinase	1.045	0.965	1.143
Q9Y570	Protein phosphatase methylesterase 1	1.031	0.851	1.143
A0A024RA66	Cell division cycle 2-like 5 (Cholinesterase-related cell division controller), isoform CRA_b	0.518	1.1	1.142
P61221	ATP-binding cassette sub-family E member 1	0.979	0.96	1.142
A0A140VJK1	Testicular tissue protein Li 75	1	0.953	1.142
A5YKK6	CCR4-NOT transcription complex subunit 1	0.987	0.933	1.142
Q59EH3	Acid phosphatase 1 isoform c variant (Fragment)	1.05	1.039	1.141
H3BQJ5	Nucleolar protein 3 (Fragment)	0.874	0.858	1.141
A5PL36	USP19 protein (Fragment)	0.877	0.65	1.141
B3KXY9	cDNA FLJ46359 fis, clone TESTI4049786, highly similar to Hexokinase-1 (EC 2.7.1.1)	0.967	0.959	1.14
O60518	Ran-binding protein 6	0.982	0.934	1.14
A0A087WYN9	ATP-dependent RNA helicase DHX29	0.941	0.893	1.14
A8K940	cDNA FLJ77630, highly similar to Homo sapiens BPY2 interacting protein 1, mRNA	1.103	0.885	1.14
Q9UBB4	Ataxin-10	1.02	0.885	1.14
A0A0A6YY92	Adenylosuccinate lyase	1.133	0.983	1.139
Q8TEM1	Nuclear pore membrane glycoprotein 210	1.22	1.077	1.138
Q6FIG4	RAB1B protein	0.886	1.013	1.138
B2ZZ89	Spectrin beta chain	0.997	0.976	1.138
P21359	Neurofibromin	1.135	0.945	1.138
A8K7F6	cDNA FLJ78244, highly similar to Homo sapiens eukaryotic translation initiation factor 4A, isoform 1 (EIF4A1), mRNA	0.974	0.935	1.138
Q99816	Tumor susceptibility gene 101 protein	1.056	1.107	1.137
A8K9U0	cDNA FLJ78260, highly similar to Homo sapiens RNA binding motif protein 4, mRNA	1.234	1.057	1.137
V9HW29	Kinesin-like protein	0.972	0.985	1.137
B7ZC38	Endophilin-B2	0.984	0.952	1.137
Q15042	Rab3 GTPase-activating protein catalytic subunit	0.976	0.807	1.137
Q9H8H0	Nucleolar protein 11	1.285	1.168	1.136
Q13344	Fus-like protein (Fragment)	1.047	0.976	1.136
Q9UKV8	Protein argonaute-2	1.158	0.975	1.136
Q9UIG0	Tyrosine-protein kinase BAZ1B	0.964	0.95	1.136
O00629	Importin subunit alpha-3	0.901	0.869	1.136
Q08554	Desmocollin-1	1.341	0.823	1.136
P19525	Interferon-induced, double-stranded RNA-activated protein kinase	0.907	0.78	1.136
Q5U0D2	Transgelin	1.058	1.056	1.135
A0A087WWF6	DNA polymerase delta subunit 2	1.121	0.943	1.135
B3KMS0	Condensin complex subunit 1	1.006	0.939	1.135
B2R8R5	cDNA, FLJ94025, highly similar to Homo sapiens tripartite motif-containing 28 (TRIM28), mRNA	0.989	0.85	1.135
Q9BTX1	Nucleoporin NDC1	0.965	0.808	1.135
O60287	Nucleolar pre-ribosomal-associated protein 1	0.795	1.109	1.134
Q14694	Ubiquitin carboxyl-terminal hydrolase 10	0.968	1.056	1.134
Q9Y5K6	CD2-associated protein	0.998	1.047	1.134
A0A024RAZ7	Heterogeneous nuclear ribonucleoprotein A1, isoform CRA_b	1.163	1.01	1.134
Q5HYI8	Rab-like protein 3	0.975	0.862	1.134
A0A024R4R3	CCR4-NOT transcription complex, subunit 3, isoform CRA_a	1.211	1.059	1.133
P35222	Catenin beta-1	1.037	1.015	1.133
V9HWB4	Epididymis secretory sperm binding protein Li 89n	1.097	0.878	1.133
A8K727	Pleckstrin homology domain-containing family A member 2	1.009	0.848	1.133
A8K594	cDNA FLJ77256, highly similar to Homo sapiens SH3-domain binding protein 4 (SH3BP4), mRNA	0.906	0.811	1.133
B2R892	cDNA, FLJ93793, highly similar to Homo sapiens creatine kinase, muscle (CKM), mRNA	0.96	0.79	1.133
P51617	Interleukin-1 receptor-associated kinase 1	1.385	1.185	1.132
H9ZYJ2	Thioredoxin	1.013	1.038	1.132
Q14573	Inositol 1,4,5-trisphosphate receptor type 3	0.94	1.034	1.132
Q59FF0	EBNA-2 co-activator variant (Fragment)	0.936	0.941	1.132
Q8IZP0	Abl interactor 1	1.044	0.999	1.131
A8K7T4	cDNA FLJ75774, highly similar to Homo sapiens lectin, mannose-binding 2 (LMAN2), mRNA	0.967	0.974	1.131
O75962	Triple functional domain protein	1.038	0.891	1.131
A0A140VJM0	Testicular tissue protein Li 96	0.885	0.835	1.131
B4DPD5	Ubiquitin thioesterase	0.929	0.834	1.131
Q53FI7	Four and a half LIM domains 1 variant (Fragment)	1.098	0.98	1.13
A0A1Z2RTL3	MHC class I antigen	1.127	0.958	1.13
Q5VZU9	Tripeptidyl-peptidase 2	1.025	0.949	1.13
Q7Z6B7	SLIT-ROBO Rho GTPase-activating protein 1	1.079	1.059	1.129
Q59F66	DEAD box polypeptide 17 isoform p82 variant (Fragment)	1.04	0.929	1.129
P78318	Immunoglobulin-binding protein 1	1.183	1.023	1.128
Q5SQP8	C-terminal-binding protein 2	0.98	0.955	1.128
A0A024R0E2	Cold shock domain containing E1, RNA-binding, isoform CRA_a	1.056	0.943	1.128
A8K5S3	cDNA FLJ78449	1.131	1.008	1.127
Q969S3	Zinc finger protein 622	1.26	0.996	1.127
Q96CS3	FAS-associated factor 2	1.103	0.983	1.127
P08240	Signal recognition particle receptor subunit alpha	0.969	0.944	1.127
Q53GL6	RNA binding protein (Autoantigenic, hnRNP-associated with lethal yellow) long isoform variant (Fragment)	1.037	0.865	1.127
B3KW34	Protein YIPF	1.085	1.098	1.126
Q0ZGT2	Nexilin	1.301	1.054	1.126
Q6FHX6	Flap endonuclease 1	1.005	0.98	1.126
P29353	SHC-transforming protein 1	1.065	0.961	1.126
A0A024RDS3	Zinc finger protein 198, isoform CRA_b	1.144	0.942	1.126
B3KMC9	cDNA FLJ10711 fis, clone NT2RP3000917, highly similar to 5'-3' exoribonuclease 2 (EC 3.1.11.-)	1.075	0.941	1.126
Q2Q9B7	Glucose-6-phosphate 1-dehydrogenase (Fragment)	0.919	0.908	1.126
P11233	Ras-related protein Ral-A	1.156	1.116	1.125
O75970	Multiple PDZ domain protein	1.255	1.03	1.125
Q96P47	Arf-GAP with GTPase, ANK repeat and PH domain-containing protein 3	1.21	0.989	1.125
Q13325	Interferon-induced protein with tetratricopeptide repeats 5	1.132	0.923	1.125
P37840	Alpha-synuclein	0.925	1.073	1.124
Q92538	Golgi-specific brefeldin A-resistance guanine nucleotide exchange factor 1	1.028	1.029	1.124
Q8N523	Tuftelin-interacting protein 11	1.096	0.955	1.124
O00625	Pirin	1	0.95	1.124
A0A024R056	Guanine nucleotide binding protein (G protein), beta polypeptide 1, isoform CRA_a	0.945	0.866	1.124
B7ZKS3	Ubiquitin specific peptidase 48	1.031	1.02	1.123
Q9H089	Large subunit GTPase 1 homolog	0.941	0.947	1.123
A0A0M4G3H8	Amylo-alpha-1, 6-glucosidase, 4-alpha-glucanotransferaseprovided	1.054	0.919	1.123
O43318	Mitogen-activated protein kinase kinase kinase 7	0.836	0.675	1.123
K7ESQ2	Kinetochore protein Spc24 (Fragment)	1.101	1.098	1.122
V9HWK0	Signal recognition particle subunit SRP72	0.977	0.994	1.122
Q12965	Unconventional myosin-Ie	1.05	0.982	1.122
A8KAE0	cDNA FLJ78476, highly similar to Homo sapiens WD repeat and HMG-box DNA binding protein 1 (WDHD1), transcript variant 1, mRNA	0.963	0.981	1.122
Q86UK7	E3 ubiquitin-protein ligase ZNF598	0.95	0.94	1.122
B4DUC8	S-methyl-5'-thioadenosine phosphorylase	1.09	0.925	1.122
P53992	Protein transport protein Sec24C	1.02	1.037	1.121
A8KAP3	cDNA FLJ78483, highly similar to Homo sapiens elongation factor Tu GTP binding domain containing 2 (EFTUD2), mRNA	1.013	1.014	1.121
Q8IVM0	Coiled-coil domain-containing protein 50	0.974	0.994	1.121
A0A024RDB2	Ras-GTPase activating protein SH3 domain-binding protein 2, isoform CRA_b	0.977	0.969	1.121
B2R6A3	Na(+)/H(+) exchange regulatory cofactor NHE-RF	1.008	0.959	1.121
J3KN16	KIAA0368	1.057	0.958	1.121
A8K329	cDNA FLJ76656, highly similar to Homo sapiens scaffold attachment factor B (SAFB), mRNA	1.083	0.92	1.121
Q5T9B7	Adenylate kinase isoenzyme 1	0.906	0.819	1.121
Q96IZ0	PRKC apoptosis WT1 regulator protein	0.985	1.11	1.12
B2R6D4	Phosphomannomutase	0.963	1.036	1.12
P05556	Integrin beta-1	1.185	0.999	1.12
D6REX3	Protein transport protein Sec31A	1.051	0.978	1.12
Q6FHY4	N-ethylmaleimide-sensitive factor attachment protein, gamma, isoform CRA_b	1.211	0.976	1.12
Q8WUV3	PRMT3 protein (Fragment)	1.155	0.959	1.12
A0A024R1S8	LIM and SH3 protein 1, isoform CRA_b	0.925	0.923	1.12
A8KA19	cDNA FLJ75831, highly similar to Homo sapiens exportin, tRNA (nuclear export receptor for tRNAs) (XPOT), mRNA	0.963	0.866	1.12
Q9UHD2	Serine/threonine-protein kinase TBK1	1.092	0.845	1.12
Q59G75	Isoleucyl-tRNA synthetase, cytoplasmic variant (Fragment)	0.949	0.905	1.119
Q9NXV6	CDKN2A-interacting protein	0.872	0.884	1.119
P23508	Colorectal mutant cancer protein	1.073	0.834	1.119
Q5U0I6	H.sapiens ras-related Hrab1A protein	0.918	0.919	1.118
B2RAH5	cDNA, FLJ94919, highly similar to Homo sapiens protein phosphatase 1, regulatory (inhibitor) subunit 12A (PPP1R12A), mRNA	0.942	0.969	1.117
B2RD51	Proteasome assembly chaperone 1	0.965	0.948	1.117
P42345	Serine/threonine-protein kinase mTOR	1.077	0.857	1.117
Q96T23	Remodeling and spacing factor 1	1.168	1.033	1.116
A0A024RB16	Family with sequence similarity 62 (C2 domain containing), member A, isoform CRA_a	1.053	0.969	1.116
A0A087X211	Cell proliferation-regulating inhibitor of protein phosphatase 2A	1.065	0.923	1.116
O95714	E3 ubiquitin-protein ligase HERC2	1.13	0.89	1.116
A8K8N7	Phosphoribosylformylglycinamidine synthase (FGAR amidotransferase), isoform CRA_b	0.953	0.875	1.116
A0A0S2Z3W7	Nucleotide diphosphatase (Fragment)	1.096	0.848	1.116
O15269	Serine palmitoyltransferase 1	1.121	0.826	1.116
O75436	Vacuolar protein sorting-associated protein 26A	1.243	1.099	1.115
Q9Y263	Phospholipase A-2-activating protein	1.015	1.019	1.115
Q92900	Regulator of nonsense transcripts 1	1.121	1.011	1.115
Q16658	Fascin	1.069	0.99	1.115
Q969T9	WW domain-binding protein 2	0.96	0.972	1.115
Q9Y5T5	Ubiquitin carboxyl-terminal hydrolase 16	1.145	0.957	1.115
Q59GJ0	Eukaryotic translation initiation factor 4 gamma, 3 variant (Fragment)	0.907	0.912	1.115
Q92615	La-related protein 4B	1.159	1.081	1.114
A8K2T7	Receptor protein-tyrosine kinase	1.076	1.001	1.114
Q06210	Glutamine--fructose-6-phosphate aminotransferase [isomerizing] 1	1.005	0.961	1.114
P61086	Ubiquitin-conjugating enzyme E2 K	1.169	0.958	1.114
A0A024R7T3	Heterogeneous nuclear ribonucleoprotein F, isoform CRA_a	1.094	0.94	1.114
G3V0E4	Mitochondrial-processing peptidase subunit beta	0.9	0.832	1.113
A0A024R0Z3	DEAD (Asp-Glu-Ala-Asp) box polypeptide 23, isoform CRA_b	1.036	0.771	1.113
Q6IA86	Elongator complex protein 2	1.07	1.083	1.112
Q5H9N4	Uncharacterized protein DKFZp686L20222	1.067	1.03	1.112
O14562	Ubiquitin domain-containing protein UBFD1	1.089	1.029	1.112
Q969E2	Secretory carrier-associated membrane protein 4	0.988	1.008	1.112
P52943	Cysteine-rich protein 2	1.045	0.958	1.112
B2R9K8	cDNA, FLJ94440, highly similar to Homo sapiens chaperonin containing TCP1, subunit 6A (zeta 1)(CCT6A), mRNA	0.94	0.837	1.112
Q9BWU0	Kanadaptin	1.412	1.16	1.111
Q59EK0	Epsilon isoform of regulatory subunit B56, protein phosphatase 2A variant (Fragment)	1.363	1.121	1.111
B9A6K1	TBC1 domain family, member 5	1.097	1.115	1.111
P51812	Ribosomal protein S6 kinase alpha-3	1.041	0.984	1.111
B5BUI8	Dual specificity phosphatase 3 (Fragment)	1.125	0.932	1.111
O00273	DNA fragmentation factor subunit alpha	1.059	0.914	1.111
B4E0Y9	Serine/threonine-protein kinase 26	1.149	0.836	1.111
Q9NSD9	Phenylalanine--tRNA ligase beta subunit	0.976	0.797	1.111
A0A024RBV4	Midline 1 (Opitz/BBB syndrome), isoform CRA_a	1.088	0.953	1.11
A0A140VKE9	Testis tissue sperm-binding protein Li 66n	1.148	0.944	1.11
Q59EP1	Annexin (Fragment)	1.067	1.012	1.109
P08581	Hepatocyte growth factor receptor	0.934	0.967	1.109
Q9H2M9	Rab3 GTPase-activating protein non-catalytic subunit	0.984	0.964	1.109
A0A024RAJ8	IQ motif containing GTPase activating protein 2, isoform CRA_b	1.008	0.955	1.109
Q15293	Reticulocalbin-1	0.986	0.928	1.109
P25685	DnaJ homolog subfamily B member 1	1.04	0.863	1.109
O75367	Core histone macro-H2A.1	1.114	0.795	1.109
A0A024RBS2	60S acidic ribosomal protein P0	0.929	0.745	1.109
Q01970	1-phosphatidylinositol 4,5-bisphosphate phosphodiesterase beta-3	1.298	0.979	1.108
Q96F86	Enhancer of mRNA-decapping protein 3	0.86	0.974	1.108
Q15370	Elongin-B	0.995	0.927	1.108
P46459	Vesicle-fusing ATPase	1.031	0.88	1.108
Q6FIC5	Chloride intracellular channel protein	1.044	0.804	1.108
Q59ET0	Glucan, branching enzyme 1 variant (Fragment)	1.093	1.055	1.107
B2RAY1	cDNA, FLJ95184, highly similar to Homo sapiens signal transducing adaptor molecule (SH3 domain and ITAM motif) 1 (STAM), mRNA	1.066	1.031	1.107
Q8WTS6	Histone-lysine N-methyltransferase SETD7	1.103	0.973	1.107
P50238	Cysteine-rich protein 1	1.14	0.939	1.107
P42224	Signal transducer and activator of transcription 1-alpha/beta	0.922	0.927	1.107
A0A0C4DFL7	Lanosterol 14-alpha demethylase	1.104	0.9	1.107
O75886	Signal transducing adapter molecule 2	1.035	1.041	1.106
P22670	MHC class II regulatory factor RFX1	1.088	1.031	1.106
A0AVT1	Ubiquitin-like modifier-activating enzyme 6	1.053	0.969	1.106
Q06124	Tyrosine-protein phosphatase non-receptor type 11	1.02	0.95	1.106
Q59GW5	Tripartite motif-containing 25 variant (Fragment)	0.991	0.938	1.106
B4E106	cDNA FLJ53399, highly similar to Monocarboxylate transporter 1	1.124	0.86	1.106
Q86TI2	Dipeptidyl peptidase 9	1.158	1.056	1.105
B0YJ88	Radixin	0.992	0.97	1.105
A0A1U9X9A1	VARS	0.929	0.956	1.105
E7ESC6	Exportin-7	1.019	0.899	1.105
Q9NP79	Vacuolar protein sorting-associated protein VTA1 homolog	1.352	0.887	1.105
Q8N5K1	CDGSH iron-sulfur domain-containing protein 2	1.188	1.006	1.104
A0A024RDV7	Importin subunit alpha	0.965	0.976	1.104
Q59ER5	WD repeat-containing protein 1 isoform 1 variant (Fragment)	0.972	0.941	1.104
A0A024R6W2	Nudix (Nucleoside diphosphate linked moiety X)-type motif 21, isoform CRA_a	1.009	0.857	1.104
Q9NSE4	Isoleucine--tRNA ligase, mitochondrial	0.896	0.846	1.104
A8K972	cDNA FLJ76457, highly similar to Homo sapiens leucine carboxyl methyltransferase 2 (LCMT2), mRNA	1.308	1.013	1.103
P52948	Nuclear pore complex protein Nup98-Nup96	0.928	1.007	1.103
Q09161	Nuclear cap-binding protein subunit 1	0.923	0.882	1.103
B4DY17	Methylthioribulose-1-phosphate dehydratase	1.004	0.857	1.103
D9IAI1	Epididymis secretory protein Li 34	1.09	1.045	1.102
O00151	PDZ and LIM domain protein 1	0.923	1.02	1.102
A0A024RAI1	ARP3 actin-related protein 3 homolog (Yeast), isoform CRA_a	1.012	0.944	1.102
A0A024R7X7	Staufen, RNA binding protein, homolog 2 (Drosophila), isoform CRA_b	1.136	0.93	1.102
A0A024QZJ7	Coiled-coil domain containing 6, isoform CRA_a	1.002	0.88	1.102
A0A140VJM4	Potassium channel tetramerisation domain containing 12	1.09	0.957	1.101
A0A0S2Z4R1	Tyrosine--tRNA ligase (Fragment)	0.932	0.781	1.101
P08243	Asparagine synthetase [glutamine-hydrolyzing]	1.149	1.023	1.1
Q9BY44	Eukaryotic translation initiation factor 2A	1.052	1.006	1.1
Q05048	Cleavage stimulation factor subunit 1	0.983	0.967	1.1
P36871	Phosphoglucomutase-1	1.11	0.895	1.1
Q16222	UDP-N-acetylhexosamine pyrophosphorylase	1.067	0.863	1.1
Q5HYL6	Uncharacterized protein DKFZp686E1899	0.989	1.062	1.099
O75312	Zinc finger protein ZPR1	1.134	0.998	1.099
B3KNJ3	cDNA FLJ14684 fis, clone NT2RP2004933, highly similar to Death-associated protein kinase 3 (EC 2.7.11.1)	1.149	0.982	1.099
A0A024R8A7	HCG31253, isoform CRA_a	1.022	0.959	1.099
B3KTL6	cDNA FLJ38470 fis, clone FEBRA2022013, highly similar to CCR4-NOT transcription complex subunit 2 (Fragment)	0.826	0.848	1.099
A0A023T787	RNA-binding protein 8A	1.023	1.02	1.098
Q10570	Cleavage and polyadenylation specificity factor subunit 1	1.155	0.972	1.098
M0QZR4	Rho guanine nucleotide exchange factor 1	1.108	0.936	1.098
Q96RS6	NudC domain-containing protein 1	1.104	0.883	1.098
O95466	Formin-like protein 1	1.207	0.818	1.098
O00154	Cytosolic acyl coenzyme A thioester hydrolase	0.957	0.721	1.098
A0A1S5UZ07	Talin-1	0.974	1.026	1.097
Q96P70	Importin-9	0.941	1.004	1.097
A4QPB0	IQ motif containing GTPase activating protein 1	0.977	0.979	1.097
Q96TA1	Niban-like protein 1	0.999	0.972	1.097
Q68EM7	Rho GTPase-activating protein 17	0.982	0.931	1.097
P04040	Catalase	1.06	0.873	1.097
Q59FR8	Galectin (Fragment)	1.039	1.07	1.096
A0A024RDF6	Heterogeneous nuclear ribonucleoprotein D-like, isoform CRA_a	1.156	1.039	1.096
Q13627	Dual specificity tyrosine-phosphorylation-regulated kinase 1A	0.92	1.038	1.096
Q5T765	Interferon-induced protein with tetratricopeptide repeats 3, isoform CRA_a	1.267	0.988	1.096
B2RA03	cDNA, FLJ94640, highly similar to Homo sapiens keratin 18 (KRT18), mRNA	0.88	0.97	1.096
V9GYM8	Rho guanine nucleotide exchange factor 2	0.989	1.09	1.095
A8K6Q8	cDNA FLJ75881, highly similar to Homo sapiens transferrin receptor (p90, CD71) (TFRC), mRNA	0.979	0.998	1.095
Q549M8	CLE7	1.06	1.113	1.094
Q8IVF2	Protein AHNAK2	0.991	0.951	1.094
B7ZKM6	Uveal autoantigen with coiled-coil domains and ankyrin repeats	1.135	0.775	1.094
Q9H3S7	Tyrosine-protein phosphatase non-receptor type 23	1.067	0.996	1.093
Q9ULH0	Kinase D-interacting substrate of 220 kDa	1.076	0.923	1.093
Q12800	Alpha-globin transcription factor CP2	1.213	0.893	1.093
P21281	V-type proton ATPase subunit B, brain isoform	1.052	0.743	1.093
Q7Z4H7	HAUS augmin-like complex subunit 6	1.105	1.077	1.092
B7ZMF2	Fanconi anemia, complementation group I	1.005	0.849	1.092
B7Z6M0	Peptidylprolyl isomerase	1.098	1.081	1.091
A0A0S2Z556	Polyglutamine binding protein 1 isoform 2 (Fragment)	1.142	1.02	1.091
P40763	Signal transducer and activator of transcription 3	0.931	0.945	1.091
O95292	Vesicle-associated membrane protein-associated protein B/C	0.882	0.933	1.091
A8K6G9	cDNA FLJ76871, highly similar to Homo sapiens DEAH (Asp-Glu-Ala-His) box polypeptide 38 (DHX38), mRNA	1.058	0.811	1.091
Q8TCJ2	Dolichyl-diphosphooligosaccharide--protein glycosyltransferase subunit STT3B	0.904	0.739	1.091
A8K5S1	cDNA FLJ78650, highly similar to Homo sapiens mucosa associated lymphoid tissue lymphoma translocation gene 1 (MALT1), transcript variant 1, mRNA	0.881	1.059	1.09
Q9H6T3	RNA polymerase II-associated protein 3	1.189	1.017	1.09
O60524	Nuclear export mediator factor NEMF	0.987	0.986	1.09
Q8IYV2	DEAD (Asp-Glu-Ala-Asp) box polypeptide 20	1.071	0.963	1.09
V9HW37	Epididymis secretory protein Li 69	0.912	0.854	1.09
A0A024RD93	Phosphoribosylaminoimidazole carboxylase, phosphoribosylaminoimidazole succinocarboxamide synthetase, isoform CRA_c	1.057	0.982	1.089
B3KRQ2	cDNA FLJ34689 fis, clone MESAN2000815, highly similar to Homo sapiens leucine zipper protein 5 (LUZP5), mRNA	0.998	0.965	1.089
B2R5W3	Poly [ADP-ribose] polymerase	1.004	0.959	1.089
B4DL07	cDNA FLJ53353, highly similar to ATP-binding cassette sub-family D member 3	1.133	0.91	1.089
Q9BYG3	MKI67 FHA domain-interacting nucleolar phosphoprotein	0.964	0.862	1.089
Q14690	Protein RRP5 homolog	0.889	0.949	1.088
B2RBR9	cDNA, FLJ95650, highly similar to Homo sapiens karyopherin (importin) beta 1 (KPNB1), mRNA	0.967	0.914	1.088
Q14331	Protein FRG1	0.86	0.726	1.088
Q6IT96	Histone deacetylase	0.959	0.972	1.087
Q96D71	RalBP1-associated Eps domain-containing protein 1	1.196	0.954	1.087
A0A0A0MR51	Fatty acid desaturase 1	0.948	0.945	1.087
A0A024R5Z7	Annexin	0.89	0.934	1.087
O43765	Small glutamine-rich tetratricopeptide repeat-containing protein alpha	1.124	0.931	1.087
P36952	Serpin B5	0.955	0.737	1.087
B2RNR6	Zinc finger RNA binding protein	1.145	0.986	1.086
Q12959	Disks large homolog 1	1.022	1.151	1.085
J3QR44	Cyclin-dependent kinase 11B	0.882	0.973	1.085
A0A024R9N6	EH-domain containing 4, isoform CRA_a	1.049	0.805	1.085
Q9H6S3	Epidermal growth factor receptor kinase substrate 8-like protein 2	1.099	0.789	1.085
O94874	E3 UFM1-protein ligase 1	0.846	1.142	1.084
Q06787	Synaptic functional regulator FMR1	1.025	0.959	1.084
A0A024R718	Pre-B-cell colony enhancing factor 1, isoform CRA_a	0.973	0.959	1.084
A0A024RDG1	Vesicle docking protein p115, isoform CRA_a	1.061	0.949	1.084
Q5JSH3	WD repeat-containing protein 44	1.026	0.919	1.084
Q6WCQ1	Myosin phosphatase Rho-interacting protein	0.997	0.857	1.084
P16070	CD44 antigen	1.202	0.819	1.084
B2RDY9	Adenylyl cyclase-associated protein	0.961	1.029	1.083
X6R4W8	BUB3-interacting and GLEBS motif-containing protein ZNF207	1.166	1.025	1.083
O75223	Gamma-glutamylcyclotransferase	1.112	1.004	1.083
B2R5U7	cDNA, FLJ92633, highly similar to Homo sapiens CCAAT-box-binding transcription factor (CBF2), mRNA	1.122	0.992	1.083
Q9BZK7	F-box-like/WD repeat-containing protein TBL1XR1	1.117	1.057	1.082
Q5SQH4	DBP2 protein	1.167	1.053	1.082
V9HW63	Epididymis secretory sperm binding protein Li 97n	0.953	1.004	1.082
E1NZA1	Peroxisome proliferator activated receptor interacting complex protein	0.983	0.963	1.082
A0A0S2Z489	Proteasome (Prosome, macropain) 26S subunit, non-ATPase, 12, isoform CRA_a (Fragment)	0.953	0.852	1.082
Q8TEQ6	Gem-associated protein 5	1.073	0.851	1.082
A0A024R814	Ribosomal protein L7, isoform CRA_a	1.091	0.77	1.082
A8K5U9	cDNA FLJ75056, highly similar to Homo sapiens phosphatidylinositol binding clathrin assembly protein (PICALM), mRNA	1.013	1.055	1.081
C9JIF9	Acylamino-acid-releasing enzyme	1.079	1.033	1.081
O95864	Fatty acid desaturase 2	1.006	0.9	1.081
B4DJ30	cDNA FLJ61290, highly similar to Neutral alpha-glucosidase AB	1.08	0.781	1.081
Q01804	OTU domain-containing protein 4	1.123	1.108	1.08
Q8IU85	Calcium/calmodulin-dependent protein kinase type 1D	1.189	1.05	1.08
Q12888	TP53-binding protein 1	0.983	0.928	1.08
Q13228	Selenium-binding protein 1	1.064	0.768	1.08
Q8N3C0	Activating signal cointegrator 1 complex subunit 3	0.98	0.942	1.079
Q9UI12	V-type proton ATPase subunit H	0.981	0.886	1.079
Q99961	Endophilin-A2	1.142	0.848	1.079
B4DR61	Protein transport protein Sec61 subunit alpha isoform 1	0.876	0.79	1.079
Q6R327	Rapamycin-insensitive companion of mTOR	0.981	0.983	1.078
O60488	Long-chain-fatty-acid--CoA ligase 4	1.099	0.971	1.078
V9HWK2	Epididymis luminal protein 114	1.016	0.986	1.077
A0A0C4ZLW1	CDK5RAP2 protein	0.779	0.8	1.077
Q8IZH2	5'-3' exoribonuclease 1	1.077	0.964	1.076
Q8TEW0	Partitioning defective 3 homolog	0.927	0.888	1.076
A7E2V4	Zinc finger SWIM domain-containing protein 8	1.069	0.878	1.076
Q59ES3	Amino acid transporter (Fragment)	1.066	0.859	1.076
Q59GE4	Ribosomal protein S10 variant (Fragment)	1.043	0.851	1.076
A0A024R2K4	Leucine rich repeat (In FLII) interacting protein 2, isoform CRA_b	0.937	0.849	1.076
Q96DH6	RNA-binding protein Musashi homolog 2	1.109	1.177	1.075
A8K6V0	cDNA FLJ78676, highly similar to Homo sapiens SEC24 related gene family, member D (SEC24D), mRNA	1.021	1.016	1.075
Q9BZI7	Regulator of nonsense transcripts 3B	0.574	0.993	1.075
Q9Y2H0	Disks large-associated protein 4	1.038	0.861	1.075
Q96BN8	Ubiquitin thioesterase otulin	0.952	0.735	1.075
A0A0S2Z4B5	Serine/threonine-protein phosphatase (Fragment)	0.938	0.978	1.074
P55039	Developmentally-regulated GTP-binding protein 2	0.905	0.961	1.074
A0A024R8E4	Chromosome 9 open reading frame 32, isoform CRA_a	1.057	1.014	1.073
A8K2Z3	cDNA FLJ76092, highly similar to Homo sapiens 5'-nucleotidase, cytosolic II-like 1 (NT5C2L1), mRNA	1.005	0.964	1.073
B2R8Z8	cDNA, FLJ94136, highly similar to Homo sapiens synaptotagmin binding, cytoplasmic RNA interacting protein (SYNCRIP), mRNA	1.031	0.952	1.073
O14639	Actin-binding LIM protein 1	1.12	0.943	1.073
Q15047	Histone-lysine N-methyltransferase SETDB1	1.111	1.002	1.072
Q8TDD1	ATP-dependent RNA helicase DDX54	0.926	0.969	1.072
Q9UNS2	COP9 signalosome complex subunit 3	1.031	0.963	1.072
Q96JM3	Chromosome alignment-maintaining phosphoprotein 1	0.974	0.943	1.072
Q9NWY4	Histone PARylation factor 1	0.931	0.74	1.072
B4DYZ7	cDNA FLJ54316, highly similar to DNA polymerase subunit delta 3	1.026	1.051	1.071
Q9H6S0	Probable ATP-dependent RNA helicase YTHDC2	0.813	1.01	1.071
O60437	Periplakin	1	0.983	1.071
D3DSQ0	Pericentriolar material 1, isoform CRA_a	0.902	0.971	1.071
P30622	CAP-Gly domain-containing linker protein 1	0.964	0.953	1.071
P61160	Actin-related protein 2	0.969	0.941	1.071
Q9H788	SH2 domain-containing protein 4A	0.93	0.858	1.071
Q5SY16	Polynucleotide 5'-hydroxyl-kinase NOL9	1.147	0.828	1.071
Q9UPM8	AP-4 complex subunit epsilon-1	1.132	1.089	1.07
A0A087X0R6	Sorting nexin-12	1.042	1.039	1.07
Q53ET9	Ariadne homolog 2 variant (Fragment)	1.147	1.036	1.07
J3KR97	Tubulin-specific chaperone D	1.039	0.956	1.07
A0A0K0K1L8	Epididymis secretory sperm binding protein Li 129m	0.949	0.947	1.07
Q15631	Translin	0.987	0.945	1.07
Q7Z2Z2	Elongation factor-like GTPase 1	0.99	0.851	1.07
Q53H88	Dynactin 2 variant (Fragment)	1.02	0.83	1.07
Q6GQQ9	OTU domain-containing protein 7B	1.004	1.021	1.069
Q53F64	Heterogeneous nuclear ribonucleoprotein AB isoform a variant (Fragment)	1.09	1.017	1.069
Q8IX12	Cell division cycle and apoptosis regulator protein 1	0.99	0.998	1.069
B7Z6G2	cDNA FLJ56152, highly similar to Rho guanine nucleotide exchange factor 7	0.997	0.986	1.069
P20585	DNA mismatch repair protein Msh3	0.664	0.949	1.069
A0A024R652	Methylenetetrahydrofolate dehydrogenase (NADP+ dependent) 1, methenyltetrahydrofolate cyclohydrolase, formyltetrahydrofolate synthetase, isoform CRA_a	0.92	0.932	1.069
Q13596	Sorting nexin-1	1.077	1.031	1.068
Q8NCA5	Protein FAM98A	1.194	1.029	1.068
Q14320	Protein FAM50A	1.12	1.007	1.068
P30626	Sorcin	0.954	0.984	1.068
A0A0A0MTH3	Integrin-linked protein kinase	0.935	0.875	1.068
C9JEJ2	Choline-phosphate cytidylyltransferase A	0.949	1.052	1.067
Q9NVG8	TBC1 domain family member 13	0.882	1.034	1.067
Q13616	Cullin-1	0.876	0.985	1.067
A0A024R9G7	ATPase family, AAA domain containing 2, isoform CRA_c	1.099	0.895	1.067
Q712K3	Ubiquitin-conjugating enzyme E2 R2	0.986	0.871	1.067
A0A024R2T6	DEAH (Asp-Glu-Ala-His) box polypeptide 30, isoform CRA_b	0.849	0.832	1.067
Q59HG1	Chromosome-associated kinesin KIF4A variant (Fragment)	1.039	0.807	1.067
B4E218	cDNA FLJ61052, highly similar to Homo sapiens myosin head domain containing 1 (MYOHD1), transcript variant 2, mRNA	1.075	1.015	1.066
Q2M2I8	AP2-associated protein kinase 1	0.998	1.002	1.066
Q53GG0	Epithelial protein lost in neoplasm beta variant (Fragment)	0.961	1	1.066
B7ZKR9	DNA-directed RNA polymerase subunit	1.049	0.894	1.066
A0A023T6R1	Mago nashi protein	0.921	0.821	1.066
A0A024RDT9	Fibronectin type III domain containing 3A, isoform CRA_d	0.97	1.013	1.065
A0A024R8W0	DEAD (Asp-Glu-Ala-Asp) box polypeptide 48, isoform CRA_a	1.043	0.977	1.065
A0A024QZG0	Ring finger protein 40, isoform CRA_a	0.981	0.904	1.065
B2R7P8	cDNA, FLJ93545, highly similar to Homo sapiens 5-aminoimidazole-4-carboxamide ribonucleotide formyltransferase/IMP cyclohydrolase (ATIC), mRNA	1.021	0.944	1.064
Q02880	DNA topoisomerase 2-beta	0.933	0.944	1.064
Q8NB90	Spermatogenesis-associated protein 5	1.008	0.941	1.064
Q96N67	Dedicator of cytokinesis protein 7	0.958	0.884	1.064
A8K3C3	T-complex protein 1 subunit delta	0.892	0.842	1.064
A8K401	Prohibitin, isoform CRA_a	0.931	0.733	1.064
P58546	Myotrophin	0.925	1.124	1.063
O95817	BAG family molecular chaperone regulator 3	0.947	0.989	1.063
A0A024R7U6	DNA helicase	1.072	0.949	1.063
Q7Z3K3	Pogo transposable element with ZNF domain	1.006	0.899	1.063
O60502	Protein O-GlcNAcase	0.904	0.858	1.063
A0A024R9J0	RAD21 homolog (S. pombe), isoform CRA_a	0.992	0.813	1.063
P33897	ATP-binding cassette sub-family D member 1	0.896	0.668	1.063
Q6NUL6	PITPNA protein (Fragment)	1.181	1.063	1.062
Q86X55	Histone-arginine methyltransferase CARM1	1.094	1.028	1.062
Q9Y6G9	Cytoplasmic dynein 1 light intermediate chain 1	1.069	0.984	1.062
Q03001	Dystonin	1.034	0.946	1.062
B2RDQ3	cDNA, FLJ96718, highly similar to Homo sapiens splicing factor, arginine/serine-rich 10 (transformer 2 homolog, Drosophila) (SFRS10), mRNA	1.091	0.94	1.062
Q15642	Cdc42-interacting protein 4	1.144	0.908	1.062
A0A0S2Z410	Hydroxysteroid dehydrogenase 10 isoform 1 (Fragment)	1.057	0.713	1.062
A0A024R036	Disabled homolog 2, mitogen-responsive phosphoprotein (Drosophila), isoform CRA_a	1.085	1.014	1.061
Q9UJW0	Dynactin subunit 4	1.189	0.972	1.061
Q96AY4	Tetratricopeptide repeat protein 28	1.042	0.95	1.061
Q9H2U1	ATP-dependent RNA helicase DHX36	1.036	0.947	1.061
E5KNY5	Leucine-rich PPR-motif containing	0.992	0.921	1.061
Q9C0B5	Palmitoyltransferase ZDHHC5	1.018	0.906	1.061
A0A024R4U3	Tubulin tyrosine ligase-like family, member 12, isoform CRA_a	0.969	0.881	1.061
V9HWG3	Epididymis secretory protein Li 45	1.06	0.879	1.061
P26447	Protein S100-A4	1.035	0.868	1.061
P29372	DNA-3-methyladenine glycosylase	1.109	0.858	1.061
A0A140VJW5	Testicular tissue protein Li 192	0.939	0.748	1.061
P41250	Glycine--tRNA ligase	0.962	1.04	1.06
Q96CW5	Gamma-tubulin complex component 3	0.97	0.883	1.06
Q02750	Dual specificity mitogen-activated protein kinase kinase 1	0.948	0.843	1.06
A0A0A0MSG2	Four and a half LIM domains protein 2	1.206	1.116	1.059
A0A0S2Z497	Peroxisomal biogenesis factor 19 isoform 1 (Fragment)	1.214	1.018	1.059
P51531	Probable global transcription activator SNF2L2	1.071	0.951	1.059
O15061	Synemin	1.143	0.879	1.059
B7ZLZ7	Structural maintenance of chromosomes protein	1.004	0.873	1.059
Q53GR7	Solute carrier family 25, member 13 (Citrin) variant (Fragment)	1.033	0.866	1.059
Q96T37	Putative RNA-binding protein 15	1.011	0.816	1.059
P41236	Protein phosphatase inhibitor 2	0.949	1.051	1.058
J3QQJ0	SAP30-binding protein (Fragment)	1.069	0.97	1.058
F4ZW62	NF45	0.936	0.933	1.058
D6RFG8	Deoxycytidine kinase	0.997	0.925	1.058
B7Z8W8	Reticulon	0.961	0.853	1.058
B2RCM2	cDNA, FLJ96156, highly similar to Homo sapiens leucyl-tRNA synthetase (LARS), mRNA	0.907	0.85	1.058
Q53HV2	Chaperonin containing TCP1, subunit 7 (Eta) variant (Fragment)	0.922	0.833	1.058
A0A0S2Z3L2	ATPase Ca++ transporting cardiac muscle slow twitch 2 isoform 1 (Fragment)	0.969	0.807	1.058
V9HW80	Epididymis luminal protein 220	1.052	1.058	1.057
O60645	Exocyst complex component 3	0.966	0.962	1.057
B3KWV6	cDNA FLJ43948 fis, clone TESTI4014924, highly similar to Homo sapiens cytoplasmic FMR1 interacting protein 1 (CYFIP1), transcript variant 1, mRNA	0.905	0.884	1.057
A0A0A0MT60	Peptidylprolyl isomerase (Fragment)	1.028	0.836	1.057
B4DUQ1	cDNA FLJ54552, highly similar to Heterogeneous nuclear ribonucleoprotein K	1.016	0.91	1.056
Q8N556	Actin filament-associated protein 1	0.913	0.905	1.056
Q5U043	S-(hydroxymethyl)glutathione dehydrogenase	0.802	1.099	1.055
F4ZW66	NF110b	1.16	1.028	1.055
G3V1L9	Tight junction protein 1 (Zona occludens 1), isoform CRA_a	1.038	1.012	1.055
Q6PJG6	BRCA1-associated ATM activator 1	1.116	0.972	1.055
A0A140VK53	Testicular secretory protein Li 53	1.045	0.965	1.055
Q9H6R4	Nucleolar protein 6	1.01	0.964	1.055
P45973	Chromobox protein homolog 5	0.939	0.835	1.055
Q9BTT0	Acidic leucine-rich nuclear phosphoprotein 32 family member E	1.987	1.08	1.054
B3KN49	cDNA FLJ13562 fis, clone PLACE1008080, highly similar to Homo sapiens hexamethylene bis-acetamide inducible 1 (HEXIM1), mRNA	1.12	0.979	1.054
Q9H1E3	Nuclear ubiquitous casein and cyclin-dependent kinase substrate 1	0.942	0.808	1.054
O15400	Syntaxin-7	1.205	1.088	1.053
P48059	LIM and senescent cell antigen-like-containing domain protein 1	1.024	1.019	1.053
Q93008	Probable ubiquitin carboxyl-terminal hydrolase FAF-X	1.014	0.972	1.053
A0A024R912	Uridine-cytidine kinase	1.08	0.955	1.053
Q9H4L5	Oxysterol-binding protein-related protein 3	0.965	0.943	1.053
V9HWD6	Epididymis secretory protein Li 1	0.94	0.923	1.053
Q9NSV4	Protein diaphanous homolog 3	0.939	0.892	1.053
X6RLX0	ELKS/Rab6-interacting/CAST family member 1	0.958	0.89	1.053
P00387	NADH-cytochrome b5 reductase 3	1.012	0.945	1.052
Q8N6T3	ADP-ribosylation factor GTPase-activating protein 1	1.037	1.004	1.051
O15347	High mobility group protein B3	1.107	0.966	1.051
A0A024RAL3	Zinc finger, FYVE domain containing 16, isoform CRA_a	0.973	0.929	1.051
A8K6I4	cDNA FLJ76877, highly similar to Homo sapiens superkiller viralicidic activity 2-like 2 (SKIV2L2), mRNA	0.989	0.9	1.051
D2CFK9	Nucleolar GTP-binding protein 1	0.941	0.852	1.051
A0A140VJK2	Glycerol-3-phosphate dehydrogenase	0.981	0.851	1.051
Q8WU90	Zinc finger CCCH domain-containing protein 15	1.003	0.847	1.051
E9KL35	Epididymis tissue sperm binding protein Li 3a	0.833	0.765	1.051
A0A024R6Z0	Dynein, cytoplasmic 1, light intermediate chain 2, isoform CRA_a	0.95	0.739	1.051
M0R0P8	Unconventional myosin-IXb	0.867	0.732	1.051
A8K3B6	Tyrosine-protein kinase	0.986	1.085	1.05
P04083	Annexin A1	0.992	0.979	1.05
Q5T8P6	RNA-binding protein 26	0.961	0.978	1.05
O75179	Ankyrin repeat domain-containing protein 17	1.058	0.974	1.05
E7ERK9	Translation initiation factor eIF-2B subunit delta	0.727	0.944	1.05
P30876	DNA-directed RNA polymerase II subunit RPB2	0.93	0.94	1.05
Q96LD4	Tripartite motif-containing protein 47	0.822	0.927	1.05
A0A0C4DFX9	Negative elongation factor A	1.026	0.92	1.05
Q10567	AP-1 complex subunit beta-1	1.14	0.906	1.05
Q6IPH7	RPL14 protein	0.993	0.744	1.05
P19623	Spermidine synthase	0.952	0.736	1.05
A0A1B0GTW1	Tight junction protein ZO-2	1.012	1.004	1.049
B7ZLW0	LPP protein	1.051	0.972	1.049
O94887	FERM, RhoGEF and pleckstrin domain-containing protein 2	1.044	0.909	1.049
Q8NBU5	ATPase family AAA domain-containing protein 1	0.993	0.837	1.049
Q12986	Transcriptional repressor NF-X1	1.079	1.016	1.048
V9HWC2	Epididymis secretory sperm binding protein Li 67p	0.912	1.011	1.048
P06396	Gelsolin	1.078	0.988	1.048
Q6P1Q9	Methyltransferase-like protein 2B	1.058	0.98	1.048
P54725	UV excision repair protein RAD23 homolog A	0.866	0.924	1.048
B2R5Y4	cDNA, FLJ92684, highly similar to Homo sapiens IK cytokine, down-regulator of HLA II (IK), mRNA	0.884	0.858	1.048
A5Y5A3	PC1/MRPS28 fusion protein	1.101	1.117	1.047
A0A1B0GVH5	Alpha-ketoglutarate-dependent dioxygenase FTO	1.157	1.048	1.047
A8K9E1	cDNA FLJ77957, highly similar to Homo sapiens HBS1-like (S. cerevisiae) (HBS1L), mRNA	1.05	1.009	1.047
Q96F88	Processing of 1, ribonuclease P/MRP subunit (S. cerevisiae)	0.813	0.961	1.047
Q59GK9	Ribosomal protein L21 variant (Fragment)	1.06	0.908	1.047
Q05086	Ubiquitin-protein ligase E3A	1.119	0.88	1.047
V9HW31	ATP synthase subunit beta	0.912	0.697	1.047
P52888	Thimet oligopeptidase	1.087	0.998	1.046
Q9NUQ3	Gamma-taxilin	1.015	0.966	1.046
D3DUP1	WNK lysine deficient protein kinase 1, isoform CRA_b	0.931	0.957	1.046
Q6PGP7	Tetratricopeptide repeat protein 37	0.992	0.921	1.046
Q16891	MICOS complex subunit MIC60	1.039	0.87	1.046
B4DZQ5	cDNA FLJ51417, highly similar to Serine/threonine-protein kinase PRP4 homolog (EC 2.7.11.1)	1.013	0.856	1.046
A8QI98	DIS3	0.938	0.843	1.046
A8KAM9	Peptidyl-prolyl cis-trans isomerase E	1.115	0.817	1.046
Q9P206	Uncharacterized protein KIAA1522	1.09	1.059	1.045
A0A0S2Q0B1	AT-rich interactive domain-containing protein 1A	1.101	1.029	1.045
A8K566	cDNA FLJ78246, highly similar to Homo sapiens splicing factor 3a, subunit 3, 60kDa (SF3A3), mRNA	1.103	0.946	1.045
A8K5C4	cDNA FLJ76290, highly similar to Homo sapiens TIA1 cytotoxic granule-associated RNA bindingprotein-like 1 (TIAL1), transcript variant 1, mRNA	1.05	0.923	1.045
Q6QNY5	UDP-N-acetylglucosamine-2-epimerase / N-acetylmannosamine kinase	0.994	0.898	1.045
B4DH02	cDNA FLJ50510, highly similar to Heat shock 70 kDa protein 4	0.942	1.004	1.044
Q13177	Serine/threonine-protein kinase PAK 2	1.084	0.987	1.044
Q58EY4	SWI/SNF related, matrix associated, actin dependent regulator of chromatin, subfamily c, member 1	1.08	0.931	1.044
A0A024R8S5	Protein disulfide-isomerase	1.034	0.827	1.044
Q9Y2V2	Calcium-regulated heat-stable protein 1	0.697	0.814	1.044
O94875	Sorbin and SH3 domain-containing protein 2	1.147	1.04	1.043
A0A024R102	SWI/SNF related, matrix associated, actin dependent regulator of chromatin, subfamily d, member 1, isoform CRA_e	1.16	1.012	1.043
P30044	Peroxiredoxin-5, mitochondrial	1.033	0.931	1.043
Q7Z4S6	Kinesin-like protein KIF21A	1.058	0.885	1.043
H0YL70	Transducin-like enhancer protein 3	0.868	1.046	1.042
O43776	Asparagine--tRNA ligase, cytoplasmic	0.999	0.952	1.042
B4DWX3	Importin subunit alpha	0.962	0.952	1.042
Q12802	A-kinase anchor protein 13	0.957	0.933	1.042
B2R5H0	Protein S100	1.044	0.918	1.042
E7EQZ4	Survival motor neuron protein	0.991	0.86	1.042
A8K690	cDNA FLJ76863, highly similar to Homo sapiens stress-induced-phosphoprotein 1 (Hsp70/Hsp90-organizing protein) (STIP1), mRNA	0.914	0.859	1.042
B3KPZ2	cDNA FLJ32487 fis, clone SKNSH1000002, highly similar to Prostaglandin E synthase 2 (EC 5.3.99.3)	1.186	0.857	1.042
A0A024RAH0	Mitogen-activated protein kinase kinase kinase 2, isoform CRA_a	0.756	1.06	1.041
Q9NZM1	Myoferlin	0.994	1.017	1.041
Q13501	Sequestosome-1	0.924	0.906	1.041
P46939	Utrophin	1.015	0.903	1.041
Q9Y2T2	AP-3 complex subunit mu-1	0.943	0.886	1.041
C9J7E5	Transportin-3	1.002	0.855	1.041
Q9UEY8	Gamma-adducin	1.022	0.799	1.041
O95782	AP-2 complex subunit alpha-1	0.841	0.708	1.041
Q08AM6	Protein VAC14 homolog	1.328	1.219	1.04
B2R7C2	cDNA, FLJ93375, highly similar to Homo sapiens ZW10, kinetochore associated, homolog (Drosophila) (ZW10), mRNA	1.214	1.035	1.04
A8K6U7	cDNA FLJ78252, highly similar to Homo sapiens heterogeneous nuclear ribonucleoprotein U-like 1 (HNRPUL1), transcript variant 1, mRNA	1.083	0.943	1.04
P43034	Platelet-activating factor acetylhydrolase IB subunit alpha	0.913	1.155	1.039
B0LPF3	Growth factor receptor-bound protein 2	1.043	0.998	1.039
A0A0K0K1K4	Proteasome subunit alpha type	0.958	0.814	1.039
Q59E89	DnaJ (Hsp40) homolog, subfamily B, member 4 variant (Fragment)	0.916	0.804	1.039
Q4LE70	APC variant protein (Fragment)	1.221	1.045	1.038
Q6IQ30	Polyadenylate-binding protein	0.979	0.893	1.038
O75391	Sperm-associated antigen 7	1.079	0.986	1.037
Q6LES2	Annexin (Fragment)	0.923	0.926	1.037
Q5T5H1	Alpha-endosulfine	0.944	0.884	1.037
J3KN01	Afadin	1.041	1.016	1.036
O95263	High affinity cAMP-specific and IBMX-insensitive 3',5'-cyclic phosphodiesterase 8B	1.04	0.943	1.036
P49588	Alanine--tRNA ligase, cytoplasmic	0.872	0.907	1.036
O14920	Inhibitor of nuclear factor kappa-B kinase subunit beta	1.057	0.827	1.036
Q12996	Cleavage stimulation factor subunit 3	1.078	0.959	1.035
Q16513	Serine/threonine-protein kinase N2	1.042	0.956	1.035
J3QTA2	BAG family molecular chaperone regulator 1	1.023	0.907	1.035
A0A0A0MSS8	Aldo-keto reductase family 1 member C3	1.173	0.898	1.035
Q8WYP5	Protein ELYS	0.945	0.892	1.035
A0A024R250	Nucleolar protein 8, isoform CRA_a	0.975	0.854	1.035
Q5K651	Sterile alpha motif domain-containing protein 9	0.865	0.817	1.035
Q15392	Delta(24)-sterol reductase	1.288	0.782	1.035
B7ZKQ8	Podocalyxin	1.164	1	1.034
B2R9Y2	cDNA, FLJ94609	1.164	0.966	1.034
V9HWE1	Epididymis luminal protein 113	0.907	0.941	1.034
B4DS14	cDNA FLJ55519, highly similar to Kinesin light chain 1	0.951	0.833	1.034
Q8IWZ3	Ankyrin repeat and KH domain-containing protein 1	0.985	1.023	1.033
M0R2B7	DNA polymerase	1.199	0.985	1.033
B7Z6Z4	Myosin light polypeptide 6	0.994	0.983	1.033
P78362	SRSF protein kinase 2	1.082	0.938	1.033
P30520	Adenylosuccinate synthetase isozyme 2	0.948	0.913	1.033
B5BUC0	Glycogen synthase kinase-3 beta (Fragment)	0.945	0.831	1.033
B4DWA6	cDNA FLJ60094, highly similar to F-actin capping protein subunit beta	0.943	0.877	1.032
A0A024R7M6	GATA zinc finger domain containing 2A, isoform CRA_a	1.292	0.862	1.032
Q71RC2	La-related protein 4	0.969	0.795	1.032
Q96B36	Proline-rich AKT1 substrate 1	1.102	0.993	1.031
P18031	Tyrosine-protein phosphatase non-receptor type 1	1.153	0.97	1.031
P30260	Cell division cycle protein 27 homolog	0.933	0.936	1.031
Q9Y3Z3	Deoxynucleoside triphosphate triphosphohydrolase SAMHD1	0.983	0.914	1.031
P20020	Plasma membrane calcium-transporting ATPase 1	1.03	0.898	1.031
Q9Y679	Ancient ubiquitous protein 1	0.997	0.859	1.031
A0A087WX23	Retrotransposon-derived protein PEG10	1.06	0.833	1.031
B2R642	cDNA, FLJ92775, highly similar to Homo sapiens melanoma cell adhesion molecule (MCAM), mRNA	1.149	0.926	1.03
Q8NI08	Nuclear receptor coactivator 7	1.128	0.822	1.03
A0A024R9T6	HCG17415, isoform CRA_a	1.154	1.028	1.029
Q7Z4X0	MO25-like protein	0.965	0.95	1.029
P35611	Alpha-adducin	1.009	0.914	1.029
Q59EG8	Proteasome 26S non-ATPase subunit 2 variant (Fragment)	0.941	0.9	1.029
P42695	Condensin-2 complex subunit D3	1.029	0.875	1.029
A8K9K6	cDNA FLJ76962, highly similar to Homo sapiens nucleolar protein 5A (56kDa with KKE/D repeat) (NOL5A), mRNA	0.897	0.818	1.029
Q9BZZ5	Apoptosis inhibitor 5	1.174	1.061	1.028
Q96QK1	Vacuolar protein sorting-associated protein 35	0.959	0.883	1.028
O60701	UDP-glucose 6-dehydrogenase	1.139	0.88	1.028
B2RDF5	cDNA, FLJ96587, highly similar to Homo sapiens SUMO-1 activating enzyme subunit 2 (UBA2), mRNA	1.108	0.825	1.028
Q9NXF1	Testis-expressed protein 10	1.223	1.101	1.027
Q9NT62	Ubiquitin-like-conjugating enzyme ATG3	1.029	0.976	1.027
A8K4T6	cDNA FLJ76282, highly similar to Homo sapiens proteasome (prosome, macropain) 26S subunit, non-ATPase, 5 (PSMD5), mRNA	0.98	0.956	1.027
A8K3R2	Ribosome biogenesis protein BOP1	0.985	0.924	1.027
Q9GZZ1	N-alpha-acetyltransferase 50	0.838	0.918	1.027
B3KSL5	cDNA FLJ36545 fis, clone TRACH2006670, highly similar to RNA-binding protein Luc7-like 2	1.09	0.906	1.027
A0A024QZT2	Exocyst complex component 2, isoform CRA_a	0.993	0.892	1.027
Q59GY2	Ribosomal protein L4 variant (Fragment)	1.05	0.828	1.027
Q6IPI1	60S ribosomal protein L29	0.959	0.762	1.027
A8K132	cDNA FLJ75476, highly similar to Homo sapiens glutaminase (GLS), mRNA	0.879	0.746	1.027
Q14019	Coactosin-like protein	0.931	0.851	1.026
E5KN59	Peptidyl-prolyl cis-trans isomerase D	0.928	1.012	1.025
B2RDI5	cDNA, FLJ96627, highly similar to Homo sapiens calpain 1, (mu/I) large subunit (CAPN1), mRNA	0.958	0.959	1.025
Q9H6F5	Coiled-coil domain-containing protein 86	1.015	0.899	1.025
D7RF68	AGTRAP-BRAF fusion protein	1.019	0.978	1.024
Q9H9A6	Leucine-rich repeat-containing protein 40	0.966	0.914	1.024
P16333	Cytoplasmic protein NCK1	1.177	0.901	1.024
Q14934	Nuclear factor of activated T-cells, cytoplasmic 4	1.059	1.288	1.023
Q6UX04	Peptidyl-prolyl cis-trans isomerase CWC27 homolog	1.055	0.984	1.023
A8K4W5	cDNA FLJ76813, highly similar to Homo sapiens acetyl-Coenzyme A acetyltransferase 2 (acetoacetyl Coenzyme A thiolase), mRNA	0.973	0.955	1.023
O15231	Zinc finger protein 185	1.073	0.882	1.023
A0A024R0C3	Nicotinamide nucleotide transhydrogenase, isoform CRA_a	0.796	0.718	1.023
Q9NUU7	ATP-dependent RNA helicase DDX19A	0.927	0.997	1.022
B2R657	Annexin	1.006	0.936	1.022
E5KQF6	Glucocorticoid receptor	0.904	0.898	1.022
A8K6X9	cDNA FLJ76427, highly similar to Homo sapiens SH2 domain binding protein 1 (tetratricopeptide repeat containing) (SH2BP1), mRNA	1.094	0.872	1.022
B7Z6F7	cDNA FLJ61705, highly similar to Symplekin	0.892	0.738	1.022
Q6MZT3	Uncharacterized protein DKFZp686C1054	1.044	0.956	1.021
P85037	Forkhead box protein K1	0.992	0.936	1.021
B3KY60	cDNA FLJ16777 fis, clone BRHIP2029567, highly similar to Cell division cycle 5-like protein	1.082	0.899	1.021
B2RB52	cDNA, FLJ95314, highly similar to Homo sapiens transducin (beta)-like 2 (TBL2), transcript variant 1, mRNA	0.996	0.899	1.021
Q9H2G2	STE20-like serine/threonine-protein kinase	0.94	0.858	1.021
A8K8N3	cDNA FLJ78740, highly similar to Homo sapiens sperm associated antigen 5 (SPAG5), mRNA	1.094	0.804	1.02
Q9BRF8	Serine/threonine-protein phosphatase CPPED1	1.037	0.985	1.019
F6IR49	MHC class I antigen (Fragment)	0.613	0.98	1.019
A1X283	SH3 and PX domain-containing protein 2B	0.903	0.905	1.019
V9HWC7	Epididymis secretory sperm binding protein Li 128m	0.977	0.893	1.019
P08651	Nuclear factor 1 C-type	0.93	0.876	1.019
A0A140VJF4	Biliverdin reductase A	1.157	0.865	1.019
A0A0X1KG71	Negative elongation factor B	0.944	0.862	1.018
P53597	Succinate--CoA ligase [ADP/GDP-forming] subunit alpha, mitochondrial	0.909	0.773	1.018
Q9UPU5	Ubiquitin carboxyl-terminal hydrolase 24	1.064	0.965	1.017
Q2KHR3	Glutamine and serine-rich protein 1	0.943	0.903	1.017
Q2VIL1	RcNIP30 (Fragment)	0.984	0.879	1.017
A0A024RAH8	RNA helicase	0.963	0.803	1.017
Q8IWJ2	GRIP and coiled-coil domain-containing protein 2	0.759	1.03	1.016
A0A024R8A2	GTPase activating protein and VPS9 domains 1, isoform CRA_d	0.915	0.993	1.016
A0A075B752	Annexin	0.958	0.895	1.016
A0A024RDQ8	Replication factor C (Activator 1) 3, 38kDa, isoform CRA_a	1.043	0.882	1.016
A0A024QYX3	RNA binding motif (RNP1, RRM) protein 3, isoform CRA_c	0.978	0.774	1.016
O15357	Phosphatidylinositol 3,4,5-trisphosphate 5-phosphatase 2	0.925	0.999	1.015
Q96RT1	Erbin	1.007	0.985	1.015
A0A024R5X3	SAFB-like, transcription modulator, isoform CRA_b	1.019	0.924	1.015
Q53EY9	F-box only protein 22 isoform a variant (Fragment)	1.051	0.91	1.015
Q8WXX5	DnaJ homolog subfamily C member 9	1.039	0.811	1.015
A0A024RAM4	Microtubule-associated protein 1B, isoform CRA_b	0.933	0.976	1.014
A0A024R637	TBC1 domain family, member 4, isoform CRA_b	0.982	0.902	1.014
Q5TDF0	Cancer-related nucleoside-triphosphatase	1.052	0.774	1.014
Q52LJ0	Protein FAM98B	1.035	0.97	1.013
A0A024R1K0	Eukaryotic translation initiation factor 4E nuclear import factor 1, isoform CRA_a	0.937	0.963	1.013
Q68CP9	AT-rich interactive domain-containing protein 2	0.91	0.802	1.013
O75592	E3 ubiquitin-protein ligase MYCBP2	1.083	0.982	1.012
A0A0A0MRI2	Sorting nexin	0.997	0.926	1.011
P16152	Carbonyl reductase [NADPH] 1	0.884	0.834	1.011
Q8N5A0	Eukaryotic translation initiation factor 5B	0.896	0.94	1.01
F5H039	Gephyrin	0.984	0.821	1.01
Q9UKY7	Protein CDV3 homolog	0.93	0.817	1.01
A0A024RCJ8	HCG1821276, isoform CRA_a	0.97	0.808	1.01
Q13057	Bifunctional coenzyme A synthase	0.896	1.139	1.009
Q6NUQ4	Transmembrane protein 214	0.918	0.985	1.009
A0A087WYR3	Tumor protein D54	0.998	0.966	1.009
Q9Y217	Myotubularin-related protein 6	1.034	0.991	1.008
O95486	Protein transport protein Sec24A	1.108	0.951	1.008
Q68CZ2	Tensin-3	0.949	0.944	1.008
A9UK01	Rho GTPase activating protein	0.986	0.911	1.008
Q59EI9	ADP,ATP carrier protein, liver isoform T2 variant (Fragment)	0.808	0.718	1.008
Q96BH1	E3 ubiquitin-protein ligase RNF25	1.079	1.016	1.007
Q00577	Transcriptional activator protein Pur-alpha	1.027	0.964	1.007
A8K5Q1	cDNA FLJ77548, highly similar to Homo sapiens bin3, bicoid-interacting 3, homolog (Drosophila) (BCDIN3), mRNA	1.046	0.931	1.007
Q99543	DnaJ homolog subfamily C member 2	0.936	0.883	1.007
B2R665	cDNA, FLJ92810, highly similar to Homo sapiens protein phosphatase 1G (formerly 2C), magnesium-dependent, gamma isoform (PPM1G), mRNA	0.959	0.805	1.007
A0A0B4J1V8	HCG2039996	0.932	0.77	1.007
Q92575	UBX domain-containing protein 4	0.998	0.73	1.007
E9PCH4	Uncharacterized protein	1.087	1.079	1.006
Q9UBC2	Epidermal growth factor receptor substrate 15-like 1	0.951	1.022	1.006
Q8NDI1	EH domain-binding protein 1	1.087	0.936	1.006
A0A140VJZ4	Ubiquitin carboxyl-terminal hydrolase	1.221	0.871	1.006
P30837	Aldehyde dehydrogenase X, mitochondrial	1.053	0.823	1.006
H7C2Q8	EBNA1 binding protein 2, isoform CRA_d	1.033	0.811	1.006
Q53EM5	Transketolase variant (Fragment)	0.921	0.947	1.005
F8W0Q9	Periphilin-1	1.266	0.946	1.005
P57678	Gem-associated protein 4	0.996	0.92	1.005
Q86U86	Protein polybromo-1	1.094	0.9	1.005
A0A024QZH6	Serine arginine-rich pre-mRNA splicing factor SR-A1, isoform CRA_a	0.986	0.888	1.005
Q9ULG6	Cell cycle progression protein 1	0.777	0.87	1.005
A0A024R491	Chromosome 2 open reading frame 33, isoform CRA_a	0.958	1.107	1.004
A0A090N7Y2	ATP-binding cassette, sub-family F (GCN20), member 2	0.907	0.947	1.004
Q13131	5'-AMP-activated protein kinase catalytic subunit alpha-1	0.798	0.895	1.004
Q5VTR2	E3 ubiquitin-protein ligase BRE1A	1.164	0.878	1.004
A4D0U5	Testis derived transcript (3 LIM domains)	0.914	0.788	1.004
Q15057	Arf-GAP with coiled-coil, ANK repeat and PH domain-containing protein 2	1.162	0.972	1.003
P09382	Galectin-1	1.114	0.958	1.002
Q13439	Golgin subfamily A member 4	0.97	0.925	1.002
Q9HCD6	Protein TANC2	1.096	0.912	1.002
Q8N9Q2	Protein SREK1IP1	0.939	0.874	1.002
P51116	Fragile X mental retardation syndrome-related protein 2	0.997	0.839	1.002
A0A0B4J2E5	Uncharacterized protein	1.161	1.004	1.001
Q9Y6Y8	SEC23-interacting protein	0.983	0.983	1.001
P23921	Ribonucleoside-diphosphate reductase large subunit	0.98	0.917	1.001
Q9UBV8	Peflin	0.644	1.039	1
A6NIW2	Dedicator of cytokinesis protein 11	0.915	0.952	1
Q5T4S7	E3 ubiquitin-protein ligase UBR4	1.052	0.914	1
B2R6S5	UMP-CMP kinase	0.992	0.821	1
A1KYQ7	Eukaryotic translation initiation factor 3 subunit C	0.881	0.911	0.999
O00193	Small acidic protein	1.106	0.88	0.999
Q9H814	Phosphorylated adapter RNA export protein	1.089	0.878	0.999
P35270	Sepiapterin reductase	1.047	0.877	0.999
Q70E73	Ras-associated and pleckstrin homology domains-containing protein 1	1.038	0.869	0.999
O75832	26S proteasome non-ATPase regulatory subunit 10	0.975	0.861	0.999
Q53EP0	Fibronectin type III domain-containing protein 3B	1.124	0.843	0.999
P13674	Prolyl 4-hydroxylase subunit alpha-1	0.837	1.464	0.998
A0A024QZ70	TAO kinase 1, isoform CRA_a	1.283	1.151	0.998
A0A024R203	Proteasome (Prosome, macropain) activator subunit 3 (PA28 gamma Ki), isoform CRA_a	0.948	0.93	0.998
Q8TC07	TBC1 domain family member 15	0.926	0.857	0.998
Q9NUQ6	SPATS2-like protein	0.898	0.818	0.998
A0A0S2Z404	Regulator of chromosome condensation 1 isoform 2 (Fragment)	1.045	0.699	0.998
Q96K76	Ubiquitin carboxyl-terminal hydrolase 47	0.971	0.969	0.997
B2R7E8	cDNA, FLJ93412, highly similar to Homo sapiens replication protein A2, 32kDa (RPA2), mRNA	1.071	0.92	0.997
Q12788	Transducin beta-like protein 3	1.039	0.893	0.997
Q59H77	T-complex protein 1 subunit gamma (Fragment)	0.847	0.843	0.997
Q03135	Caveolin-1	0.952	0.802	0.997
P27695	DNA-(apurinic or apyrimidinic site) lyase	0.886	0.798	0.997
P10586	Receptor-type tyrosine-protein phosphatase F	1.075	0.968	0.996
O95235	Kinesin-like protein KIF20A	1.094	0.843	0.996
Q6UWP8	Suprabasin	0.796	0.724	0.996
D6RFN0	COP9 signalosome complex subunit 4	1.033	0.972	0.995
Q9C0D5	Protein TANC1	0.997	0.905	0.995
A8K3A8	cDNA FLJ75085, highly similar to Homo sapiens glutaminyl-tRNA synthetase (QARS), mRNA	0.902	0.826	0.995
J3KQ32	Obg-like ATPase 1	0.993	0.758	0.995
Q6I9T1	Mothers against decapentaplegic homolog	1.015	0.693	0.994
O14936	Peripheral plasma membrane protein CASK	1.116	1.022	0.993
A0A024R9I0	V-type proton ATPase subunit C	0.957	0.837	0.993
A6NDU8	UPF0600 protein C5orf51	1.053	0.775	0.993
X5DR09	General transcription factor IIi isoform A (Fragment)	1.073	0.998	0.992
B3KSP9	cDNA FLJ36765 fis, clone 3NB691000191	1.019	0.832	0.992
B4DYF4	cDNA FLJ56176, highly similar to Poly(A) polymerase alpha (EC 2.7.7.19)	0.935	0.828	0.992
Q6KC79	Nipped-B-like protein	0.982	0.827	0.992
B2RB90	cDNA, FLJ95375, highly similar to Homo sapiens glutamine-fructose-6-phosphate transaminase 2 (GFPT2), mRNA	1.094	0.824	0.992
A3R0T7	Liver histone H1e	0.855	0.648	0.992
B3KSZ4	cDNA FLJ37346 fis, clone BRAMY2021310, highly similar to Transcriptional repressor p66 beta	1.082	1.032	0.991
Q8WXE0	Caskin-2	1.224	0.815	0.991
O60341	Lysine-specific histone demethylase 1A	0.796	0.75	0.991
P07954	Fumarate hydratase, mitochondrial	0.961	0.699	0.991
Q13136	Liprin-alpha-1	0.972	0.676	0.991
A0A024R5C5	Pyruvate carboxylase	0.944	0.977	0.99
Q9BZG1	Ras-related protein Rab-34	1.035	0.962	0.99
A0A140VK70	Testis secretory sperm-binding protein Li 197a	0.945	0.905	0.99
B2RBE5	cDNA, FLJ95468, highly similar to Homo sapiens transcriptional coactivator tubedown-100 (TBDN100),transcript variant 1, mRNA	0.915	0.901	0.99
Q9Y5Q9	General transcription factor 3C polypeptide 3	1.221	0.892	0.99
Q14692	Ribosome biogenesis protein BMS1 homolog	0.902	0.983	0.989
Q9Y3E8	CGI-150 protein	1.119	0.946	0.989
Q6PJT7	Zinc finger CCCH domain-containing protein 14	0.953	0.846	0.989
O95429	BAG family molecular chaperone regulator 4	0.784	0.827	0.989
A0A024R454	Carbamoyl-phosphate synthetase 1, mitochondrial, isoform CRA_a	0.888	0.727	0.989
O14976	Cyclin-G-associated kinase	0.975	1.099	0.988
D3DNI2	Profilin (Fragment)	1.019	1.093	0.988
A0A024RAC0	Leucine zipper protein 1, isoform CRA_a	0.935	0.986	0.988
Q9H3N1	Thioredoxin-related transmembrane protein 1	1.109	0.985	0.988
Q9UKJ3	G patch domain-containing protein 8	1.052	0.955	0.988
A8K5Y7	cDNA FLJ78655, highly similar to Homo sapiens exportin 5 (XPO5), mRNA	1.07	0.929	0.988
P35251	Replication factor C subunit 1	1.059	0.923	0.988
Q15645	Pachytene checkpoint protein 2 homolog	0.901	0.898	0.988
Q59EL4	PRPF4 protein variant (Fragment)	0.899	0.88	0.988
Q9NRY4	Rho GTPase-activating protein 35	1.245	1.134	0.987
A0A024R0C7	CTTNBP2 N-terminal like, isoform CRA_b	0.921	0.974	0.987
A0A024QZN9	Voltage-dependent anion channel 2, isoform CRA_a	0.849	0.913	0.987
Q9BTE3	Mini-chromosome maintenance complex-binding protein	0.855	0.824	0.987
P13533	Myosin-6	1.103	0.82	0.987
Q8WX93	Palladin	1.025	1.041	0.986
B3KTJ9	cDNA FLJ38393 fis, clone FEBRA2007212	0.976	0.958	0.986
A0A1U9X8I7	SKIV2L	0.889	0.856	0.986
B2RAH7	cDNA, FLJ94921, highly similar to Homo sapiens prolyl endopeptidase (PREP), mRNA	1.197	0.952	0.985
V9HW22	Epididymis luminal protein 33	0.957	0.893	0.985
Q6DD88	Atlastin-3	0.962	0.89	0.985
Q9C0I1	Myotubularin-related protein 12	1.097	0.802	0.985
D3DVC4	Nestin, isoform CRA_c	0.921	0.957	0.984
Q9NW82	WD repeat-containing protein 70	1.142	0.953	0.984
A8K3Z5	Nucleoporin NUP53	1.306	0.95	0.984
O95453	Poly(A)-specific ribonuclease PARN	0.982	0.922	0.984
Q8N806	Putative E3 ubiquitin-protein ligase UBR7	0.983	0.881	0.984
A0A0S2Z4A5	DNA helicase (Fragment)	0.973	0.786	0.984
A0A087X1N8	Serpin B6	1.116	1.028	0.983
Q7Z6E9	E3 ubiquitin-protein ligase RBBP6	0.996	0.975	0.983
B3KNI0	cDNA FLJ14646 fis, clone NT2RP2001883, highly similar to Homo sapiens CGI-01 protein mRNA	1.07	0.938	0.983
A0A024R5H6	Phosphofurin acidic cluster sorting protein 1, isoform CRA_a	1.087	0.92	0.983
D6W4Z6	HCG23833, isoform CRA_b	1.129	0.88	0.983
B7Z6D1	cDNA FLJ57430, highly similar to DNA-directed RNA polymerase II 33 kDa polypeptide (EC 2.7.7.6)	0.878	0.861	0.983
A0A1B0GW77	Alpha-aminoadipic semialdehyde dehydrogenase	0.893	0.848	0.983
Q6FI81	Anamorsin	0.893	0.825	0.983
Q59HH3	Trifunctional purine biosynthetic protein adenosine-3 (Fragment)	0.822	0.811	0.983
Q99700	Ataxin-2	0.927	0.766	0.983
P40925	Malate dehydrogenase, cytoplasmic	1.309	1.045	0.982
A5PLM5	Exosome component 9	1.013	1.044	0.982
Q14643	Inositol 1,4,5-trisphosphate receptor type 1	1.054	0.916	0.982
O95251	Histone acetyltransferase KAT7	0.885	0.741	0.982
A0A1B0GUI1	Ral GTPase-activating protein subunit alpha-1	0.596	0.944	0.981
B4E3I3	cDNA FLJ59614, highly similar to Ubiquitin fusion degradation protein 1 homolog	1.04	0.925	0.981
Q15418	Ribosomal protein S6 kinase alpha-1	0.869	0.922	0.981
A8K6T5	cDNA FLJ75144, highly similar to Homo sapiens ash2 (absent, small, or homeotic)-like (ASH2L), mRNA	1.032	0.92	0.981
Q5T6F2	Ubiquitin-associated protein 2	0.868	0.917	0.981
B2RE40	cDNA, FLJ96911, highly similar to Homo sapiens nucleosomal binding protein 1 (NSBP1), mRNA	1.501	0.881	0.981
O75616	GTPase Era, mitochondrial	0.959	0.877	0.981
Q6XZF7	Dynamin-binding protein	0.837	1.04	0.98
P50851	Lipopolysaccharide-responsive and beige-like anchor protein	0.874	1.011	0.98
A0A024R4H4	Kinesin family member 1B, isoform CRA_b	1.002	1.003	0.98
P15121	Aldose reductase	1.074	0.916	0.98
Q5BIX2	Chromosome 18 open reading frame 25, isoform CRA_a	1.056	0.858	0.98
A0A024R101	Spermatogenesis associated, serine-rich 2, isoform CRA_a	0.927	0.83	0.98
B4DX78	cDNA FLJ55484, highly similar to ATP-dependent RNA helicase DDX39 (EC 3.6.1.-)	0.875	0.806	0.98
A0A024R8D2	Solute carrier family 27 (Fatty acid transporter), member 4, isoform CRA_a	0.923	0.798	0.98
Q86XL3	Ankyrin repeat and LEM domain-containing protein 2	1.063	1.016	0.979
Q76LA1	CSTB protein	1.026	0.983	0.979
P16591	Tyrosine-protein kinase Fer	1.021	0.955	0.979
Q6FHK8	Phosphoglycerate mutase	0.895	0.854	0.979
Q6ICQ8	ARHG protein (Fragment)	0.864	0.79	0.979
Q9HAU5	Regulator of nonsense transcripts 2	0.985	1.021	0.978
A0A024R1S7	SWI/SNF related, matrix associated, actin dependent regulator of chromatin, subfamily e, member 1, isoform CRA_a	0.921	1.001	0.978
O15111	Inhibitor of nuclear factor kappa-B kinase subunit alpha	1.121	0.998	0.978
Q14790	Caspase-8	1.183	0.981	0.978
A0A0S2Z5C9	Putative tRNA (cytidine(32)/guanosine(34)-2'-O)-methyltransferase	1.034	0.958	0.978
C9JME2	FERM, RhoGEF and pleckstrin domain-containing protein 1	0.903	0.89	0.978
Q96T67	TOB3	0.798	0.668	0.978
D9ZGF8	Rho-associated protein kinase	0.98	0.919	0.977
O75934	Pre-mRNA-splicing factor SPF27	1.022	0.888	0.977
A8K492	cDNA FLJ76789, highly similar to Homo sapiens methionine-tRNA synthetase (MARS), mRNA	0.88	0.848	0.977
Q9Y4W2	Ribosomal biogenesis protein LAS1L	0.893	0.815	0.977
P11274	Breakpoint cluster region protein	0.983	0.808	0.977
B9A6K8	TBC1 domain family, member 9B	1.235	1.129	0.976
O60716	Catenin delta-1	0.886	1.035	0.976
A0A0S2Z4Z9	Non-POU domain containing octamer-binding isoform 1 (Fragment)	0.872	0.988	0.976
P33527	Multidrug resistance-associated protein 1	1.024	0.986	0.976
A0A1B0GUA8	Kinesin-like protein KIF13A	1.06	0.975	0.976
Q4LE38	IKBKAP variant protein (Fragment)	1.021	0.967	0.976
A0A109NGN6	Proteasome subunit alpha type	1.016	0.82	0.976
A8K8U1	cDNA FLJ77762, highly similar to Homo sapiens cullin-associated and neddylation-dissociated 1 (CAND1), mRNA	0.972	0.901	0.975
P12081	Histidine--tRNA ligase, cytoplasmic	1.028	0.856	0.975
P55809	Succinyl-CoA:3-ketoacid coenzyme A transferase 1, mitochondrial	1.035	0.777	0.975
A0A087X2H1	E3 ubiquitin-protein ligase HECTD1	0.868	0.736	0.975
Q9UPQ0	LIM and calponin homology domains-containing protein 1	0.883	0.981	0.973
Q15075	Early endosome antigen 1	0.901	0.906	0.973
B4DYZ1	RNA helicase	0.794	0.885	0.973
Q9H0B6	Kinesin light chain 2	0.946	0.838	0.973
Q12769	Nuclear pore complex protein Nup160	0.865	0.817	0.973
Q99615	DnaJ homolog subfamily C member 7	0.914	0.792	0.973
Q5VZ89	DENN domain-containing protein 4C	1.164	1	0.972
A0A0G2JH68	Protein diaphanous homolog 1	0.932	0.944	0.972
Q53HB3	Proteasome 26S ATPase subunit 1 variant (Fragment)	0.9	0.9	0.972
Q1KMD3	Heterogeneous nuclear ribonucleoprotein U-like protein 2	0.941	0.865	0.972
B7ZM99	MTHFD1L protein	0.827	0.768	0.972
F8WA39	Myotubularin-related protein 1	1.054	1.063	0.971
A0A140VJE8	AP complex subunit beta	1.001	0.949	0.971
Q15436	Protein transport protein Sec23A	0.961	0.894	0.971
Q5TH30	NDRG family member 3, isoform CRA_c	0.871	0.85	0.971
A0A0S2Z5M8	ElaC homolog 2 (E. coli), isoform CRA_b (Fragment)	0.964	0.766	0.971
Q9NPI1	Bromodomain-containing protein 7	0.858	0.762	0.971
O75116	Rho-associated protein kinase 2	0.939	0.952	0.97
Q9H2J4	Phosducin-like protein 3	1.148	1.06	0.969
A0A024R1X0	Cancer susceptibility candidate 3, isoform CRA_a	1.139	1.036	0.969
Q96KB5	Lymphokine-activated killer T-cell-originated protein kinase	1.036	1.031	0.969
Q13451	Peptidyl-prolyl cis-trans isomerase FKBP5	0.897	0.942	0.969
O75410	Transforming acidic coiled-coil-containing protein 1	1.033	0.761	0.969
B4E0Z6	cDNA FLJ59809, highly similar to Bone marrow stromal antigen 2	1.054	1.071	0.968
Q9UGP4	LIM domain-containing protein 1	1.101	1.001	0.968
B3V096	BetaCstF-64 variant 2	1.099	0.978	0.968
A0A0S2Z5M1	SEC63-like (S. cerevisiae) (Fragment)	0.94	0.784	0.968
O14802	DNA-directed RNA polymerase III subunit RPC1	1.068	0.683	0.968
O75165	DnaJ homolog subfamily C member 13	0.962	0.951	0.967
Q6AWA4	Uncharacterized protein DKFZp686O0870 (Fragment)	1.003	0.84	0.967
O43823	A-kinase anchor protein 8	1.078	0.839	0.967
Q08379	Golgin subfamily A member 2	1.045	0.978	0.966
Q6P1N0	Coiled-coil and C2 domain-containing protein 1A	0.87	0.93	0.966
Q8IW35	Centrosomal protein of 97 kDa	1.165	0.917	0.966
H3BND4	Pyridoxal-dependent decarboxylase domain-containing protein 1	0.972	0.901	0.966
Q86W92	Liprin-beta-1	1.063	0.88	0.966
Q9Y2W2	WW domain-binding protein 11	1.025	0.818	0.966
O60664	Perilipin-3	0.992	0.98	0.964
A0A0S2Z5J4	Adaptor-related protein complex 3 beta 1 subunit isoform 1 (Fragment)	1.018	0.955	0.964
Q9NS87	Kinesin-like protein KIF15	0.939	0.951	0.964
A0MZ66	Shootin-1	1.125	0.904	0.964
Q05D08	PA2G4 protein (Fragment)	1.081	0.899	0.964
Q96EB6	NAD-dependent protein deacetylase sirtuin-1	1.009	0.794	0.964
Q9Y446	Plakophilin-3	1.019	0.783	0.964
P42566	Epidermal growth factor receptor substrate 15	0.987	1.024	0.963
Q8WVC0	RNA polymerase-associated protein LEO1	1.288	1.012	0.963
A0A075B6F9	Nitric oxide synthase-interacting protein	0.907	0.88	0.963
A8K6K7	Glycogen [starch] synthase	0.96	0.864	0.963
Q96RG5	Insulin receptor substrate 2 insertion mutant (Fragment)	0.725	0.863	0.963
P21399	Cytoplasmic aconitate hydratase	0.868	0.869	0.962
O15056	Synaptojanin-2	1.149	0.748	0.962
Q13045	Protein flightless-1 homolog	1.22	0.974	0.961
B2R7C5	DNA helicase	1.036	0.969	0.961
Q00653	Nuclear factor NF-kappa-B p100 subunit	0.907	0.913	0.961
Q9NR50	Translation initiation factor eIF-2B subunit gamma	0.975	0.898	0.961
Q8IWA0	WD repeat-containing protein 75	0.948	0.875	0.961
P22059	Oxysterol-binding protein 1	1.038	0.966	0.96
A0A024RBY9	Cytochrome c heme lyase	1.037	0.882	0.96
Q9UII4	E3 ISG15--protein ligase HERC5	1.065	0.88	0.96
Q96GM8	Target of EGR1 protein 1	1.082	0.862	0.96
Q9NZ63	Uncharacterized protein C9orf78	0.883	1.023	0.959
Q9UNE7	E3 ubiquitin-protein ligase CHIP	1.011	0.937	0.959
P48507	Glutamate--cysteine ligase regulatory subunit	0.946	0.863	0.959
A8K4U4	cDNA FLJ77113	0.991	0.739	0.959
A0A024R1U4	RAB5C, member RAS oncogene family, isoform CRA_a	1.095	0.986	0.958
Q8IY21	Probable ATP-dependent RNA helicase DDX60	0.955	0.936	0.958
O00161	Synaptosomal-associated protein 23	1.05	0.897	0.958
A0A0M3R6J9	MAP7 domain containing 2 transcript variant 5	1.117	0.869	0.958
A0A1U9X972	PRRC2A	1.011	0.996	0.957
A8K588	cDNA FLJ76823, highly similar to Homo sapiens splicing factor, arginine/serine-rich 6 (SFRS6), mRNA	1.005	0.954	0.957
A0A024R2W3	Protein kinase cAMP-dependent regulatory type II alpha isoform 2	0.942	0.882	0.957
Q9H9Q4	Non-homologous end-joining factor 1	0.764	0.868	0.957
Q14432	cGMP-inhibited 3',5'-cyclic phosphodiesterase A	0.892	0.864	0.957
Q14241	Elongin-A	1.137	1.064	0.956
E7ESA6	Focal adhesion kinase 1	0.963	0.942	0.955
P34896	Serine hydroxymethyltransferase, cytosolic	0.959	0.796	0.955
G1UI16	SCC-112 protein, isoform CRA_b	0.967	0.73	0.955
Q8NF37	Lysophosphatidylcholine acyltransferase 1	0.806	0.898	0.954
A6NFX8	ADP-sugar pyrophosphatase	1.007	0.877	0.954
Q59G24	Activated RNA polymerase II transcription cofactor 4 variant (Fragment)	1.249	0.863	0.954
Q16881	Thioredoxin reductase 1, cytoplasmic	0.933	0.854	0.954
A6NMQ1	DNA polymerase	1.03	0.866	0.953
Q9NZM3	Intersectin-2	1.158	0.849	0.953
B7Z4Q0	cDNA FLJ55728, highly similar to ADP-ribosylation factor GTPase-activating protein 3	1.062	0.791	0.952
Q15058	Kinesin-like protein KIF14	1.122	0.955	0.951
A0A024R9W5	HECT, UBA and WWE domain containing 1, isoform CRA_b	0.914	0.948	0.951
Q0MQR4	Poly (ADP-ribose) glycohydrolase	1.108	0.947	0.951
Q8N9N2	Activating signal cointegrator 1 complex subunit 1	1.077	0.845	0.951
Q96PU8	Protein quaking	1.112	0.968	0.95
A8K7H3	cDNA FLJ77670, highly similar to Homo sapiens ribosomal protein S15a (RPS15A), mRNA	0.89	0.703	0.95
Q8TF05	Serine/threonine-protein phosphatase 4 regulatory subunit 1	0.906	0.982	0.949
B4DZF2	cDNA FLJ59571, highly similar to Eukaryotic translation initiation factor 4gamma 2	1.005	1.033	0.948
A0A024RAM0	Transportin 1, isoform CRA_a	1.003	1.015	0.948
D9YZV5	Tropomyosin 1 (Alpha) isoform 4	1.175	0.954	0.948
Q7LBC6	Lysine-specific demethylase 3B	0.964	0.925	0.948
P57740	Nuclear pore complex protein Nup107	0.767	0.858	0.948
Q9Y2A7	Nck-associated protein 1	1.029	0.789	0.948
B3KUL5	Oxysterol-binding protein	1.261	0.66	0.948
O43156	TELO2-interacting protein 1 homolog	1.218	0.949	0.947
O60493	Sorting nexin-3	1.009	0.929	0.947
Q96I99	Succinate--CoA ligase [GDP-forming] subunit beta, mitochondrial	0.833	0.818	0.947
Q08AD1	Calmodulin-regulated spectrin-associated protein 2	0.923	0.807	0.947
B2RAK1	Aminopeptidase	1.073	1.026	0.946
A0A0S2Z5U3	Heterogeneous nuclear ribonucleoprotein L-like isoform 2 (Fragment)	1.052	1.073	0.945
A0A087WW40	Endophilin-B1	1.098	0.976	0.945
Q6FHG5	Gamma-synuclein	0.857	0.942	0.945
B2RDZ9	cDNA, FLJ96850	1.189	0.905	0.945
B3KXN9	cDNA FLJ45793 fis, clone NT2RI2009233	1.082	0.792	0.945
Q9H7D0	Dedicator of cytokinesis protein 5	1.036	0.932	0.944
Q9UPT8	Zinc finger CCCH domain-containing protein 4	0.966	0.882	0.944
O95671	N-acetylserotonin O-methyltransferase-like protein	1.074	1.147	0.943
Q9H444	Charged multivesicular body protein 4b	0.804	0.968	0.942
F2Z2U4	Transformation/transcription domain-associated protein	0.817	0.922	0.942
A0A024R152	HCG28765, isoform CRA_b	0.947	0.879	0.942
A0A0F7KYT8	Fragile X mental retardation autosomal homolog variant p2K	0.953	0.992	0.941
A0A087WV05	Uncharacterized protein	1.127	0.971	0.94
Q8N1G2	Cap-specific mRNA (nucleoside-2'-O-)-methyltransferase 1	0.942	0.944	0.94
Q86WR0	Coiled-coil domain-containing protein 25	1.07	0.841	0.94
A0A140VK05	Testicular secretory protein Li 5	0.933	0.779	0.94
A0A024QZ30	Succinate dehydrogenase [ubiquinone] flavoprotein subunit, mitochondrial	0.915	0.732	0.94
Q9BTC0	Death-inducer obliterator 1	0.879	0.98	0.939
A0A024RDS1	Heat shock 105kDa/110kDa protein 1, isoform CRA_c	0.875	0.919	0.939
A0A024R8U5	Splicing factor, arginine/serine-rich 2, isoform CRA_a	1.175	0.793	0.939
A0A024QZK8	Heterogeneous nuclear ribonucleoprotein H3 (2H9), isoform CRA_a	1.134	0.983	0.938
Q53SS8	Epididymis secretory protein Li 85	0.96	0.983	0.938
Q9UI26	Importin-11	0.923	0.951	0.938
Q53FE8	cDNA FLJ36526 fis, clone TRACH2003347, highly similar to NSFL1 cofactor p47 (Fragment)	0.995	0.897	0.938
D6RBW1	Eukaryotic translation initiation factor 4E	1.115	0.894	0.938
B3KNC3	cDNA FLJ14222 fis, clone NT2RP3003992, highly similar to Nucleolar complex protein 2 homolog	0.875	0.713	0.938
Q9HB90	Ras-related GTP-binding protein C	0.986	0.956	0.936
A0A024RC00	CTP synthase	0.857	1.093	0.935
B4DGE7	cDNA FLJ61235, weakly similar to WD repeat protein YBL104C	1.15	1.071	0.935
B2R6F3	Splicing factor arginine/serine-rich 3	1.266	1.004	0.935
A8K964	cDNA FLJ75071, highly similar to Homo sapiens pinin, desmosome associated protein (PNN), mRNA	0.924	0.984	0.935
Q9NYJ8	TGF-beta-activated kinase 1 and MAP3K7-binding protein 2	0.855	0.936	0.935
P18858	DNA ligase 1	0.893	0.836	0.935
B4DRM3	cDNA FLJ54492, highly similar to Eukaryotic translation initiation factor 4B	0.8	0.829	0.935
A0A024R8B6	Nucleoporin 214kDa, isoform CRA_b	0.921	0.948	0.934
M0R2Z9	SURP and G-patch domain-containing protein 2	0.994	0.918	0.934
R9S3C3	p14ARF/p16INK4a fusion protein	0.984	0.809	0.934
Q69YJ7	Uncharacterized protein DKFZp667H197 (Fragment)	1.217	1.081	0.933
A8K521	DNA helicase	1.033	0.886	0.933
Q0VDG5	SCRN3 protein	0.967	0.791	0.933
A0A024R9L1	Aquarius homolog (Mouse), isoform CRA_b	0.948	0.931	0.932
A0A024R3R5	Lamin B receptor, isoform CRA_a	0.88	0.905	0.932
Q9UJ41	Rab5 GDP/GTP exchange factor	1.079	0.82	0.932
Q8N7H5	RNA polymerase II-associated factor 1 homolog	1.03	0.79	0.932
B2R4C0	60S ribosomal protein L18a	0.868	0.768	0.932
A0A024RAF7	Endothelin converting enzyme 1, isoform CRA_b	1.073	0.734	0.932
B7Z5R7	cDNA FLJ61355, highly similar to CLIP-associating protein 1	0.932	0.927	0.931
Q5JRA6	Transport and Golgi organization protein 1 homolog	0.927	0.923	0.931
A0A024R370	TATA element modulatory factor 1, isoform CRA_a	1.048	0.886	0.931
A0A024R9D8	Sperm associated antigen 1, isoform CRA_b	1.391	0.816	0.931
A0A024R6K1	Cyclin K, isoform CRA_c	0.84	0.695	0.931
Q59FC3	G protein-coupled receptor kinase interactor 1 variant (Fragment)	0.928	1.035	0.93
A8K6V3	cDNA FLJ78677, highly similar to Homo sapiens splicing factor 3b, subunit 3, 130kDa (SF3B3), mRNA	1.149	0.943	0.93
O00743	Serine/threonine-protein phosphatase 6 catalytic subunit	0.67	0.938	0.93
A7MD96	SYNPO protein (Fragment)	1.365	0.897	0.93
A0A024R2K1	RAB5A, member RAS oncogene family, isoform CRA_a	1.145	0.887	0.93
Q68CZ6	HAUS augmin-like complex subunit 3	0.78	0.842	0.93
Q8IXI1	Mitochondrial Rho GTPase 2	1.039	0.761	0.93
A0A024R7B7	CDC37 cell division cycle 37 homolog (S. cerevisiae), isoform CRA_a	0.819	1.017	0.929
A0A140VJZ1	Ubiquitinyl hydrolase 1	1.003	0.951	0.929
A0A024QZR3	Protein pelota homolog	0.872	0.93	0.929
B2RDK5	cDNA, FLJ96655, highly similar to Homo sapiens stromal membrane-associated protein 1 (SMAP1), mRNA	1.076	0.908	0.929
O95425	Supervillin	1.214	0.89	0.929
Q9Y6N7	Roundabout homolog 1	0.937	0.733	0.929
A0A087WXF8	Nucleolar protein of 40 kDa	1.16	0.967	0.928
A0A0B4J1V9	Helicase, lymphoid-specific, isoform CRA_b	0.864	0.784	0.928
Q99590	Protein SCAF11	1.05	0.854	0.927
A0A024QZY1	JTV1 gene, isoform CRA_a	0.999	0.812	0.927
Q9NR09	Baculoviral IAP repeat-containing protein 6	0.911	0.782	0.927
A0A024R2A7	Lectin, mannose-binding, 1, isoform CRA_b	0.859	0.737	0.927
A0A140VJX1	Testicular tissue protein Li 198	0.815	0.712	0.927
O00116	Alkyldihydroxyacetonephosphate synthase, peroxisomal	0.895	0.706	0.927
A0A024R8V6	Ubiquitin specific peptidase 36, isoform CRA_b	0.929	0.878	0.926
Q8IWC1	MAP7 domain-containing protein 3	0.883	0.841	0.926
Q7Z5K2	Wings apart-like protein homolog	0.711	1.028	0.925
L7RRS0	Phosphatidylinositol-4-phosphate 3-kinase, catalytic subunit type 2 alpha	1.161	0.806	0.925
E9KL44	Epididymis tissue sperm binding protein Li 14m	0.753	0.74	0.925
P52756	RNA-binding protein 5	1.041	0.917	0.924
P32455	Guanylate-binding protein 1	0.917	0.883	0.923
B0AZS5	Kinesin-like protein	0.855	0.879	0.923
A0A0S2Z4I4	Tropomyosin 3 isoform 3 (Fragment)	0.925	0.896	0.922
Q5T5U3	Rho GTPase-activating protein 21	0.833	0.748	0.922
Q8IWR0	Zinc finger CCCH domain-containing protein 7A	0.967	0.779	0.921
Q13546	Receptor-interacting serine/threonine-protein kinase 1	0.884	0.771	0.92
A0A0S2Z491	Nucleophosmin isoform 2 (Fragment)	0.862	0.768	0.92
A0A140VJY2	Testicular tissue protein Li 209	0.879	0.719	0.92
E5KMI6	Lon protease homolog, mitochondrial	0.971	0.71	0.92
Q5H9R7	Serine/threonine-protein phosphatase 6 regulatory subunit 3	0.979	0.946	0.919
Q15437	Protein transport protein Sec23B	1.088	0.939	0.919
Q92688	Acidic leucine-rich nuclear phosphoprotein 32 family member B	0.905	0.838	0.919
A0A024R6S1	DnaJ (Hsp40) homolog, subfamily A, member 2, isoform CRA_a	1.042	1.114	0.918
Q9C0J8	pre-mRNA 3' end processing protein WDR33	1.21	0.943	0.918
Q9Y6D5	Brefeldin A-inhibited guanine nucleotide-exchange protein 2	1.089	0.889	0.918
Q96HA1	Nuclear envelope pore membrane protein POM 121	1.009	0.862	0.918
Q8N5F7	NF-kappa-B-activating protein	1.117	0.796	0.918
Q96N66	Lysophospholipid acyltransferase 7	0.869	0.781	0.918
V9HW26	ATP synthase subunit alpha	0.919	0.713	0.918
B7ZLJ0	DIAPH2 protein	1.226	1.061	0.917
A0JP11	Phosphoinositide-3-kinase, regulatory subunit 4	1.002	0.907	0.917
B2R704	cDNA, FLJ93207, highly similar to Homo sapiens microtubule-associated protein 7 (MAP7), mRNA	0.873	1.054	0.916
A0A024R0V4	Vasodilator-stimulated phosphoprotein isoform 1	0.999	1.041	0.916
J3QR07	YTH domain-containing protein 1	0.833	0.91	0.916
O15031	Plexin-B2	1.011	0.804	0.916
A0A024R1Q8	Ribosomal protein L23, isoform CRA_b	0.917	0.713	0.916
Q96IZ7	Serine/Arginine-related protein 53	0.718	1.038	0.915
O60888	Protein CutA	1.038	1.033	0.915
Q8IVT2	Mitotic interactor and substrate of PLK1	0.93	0.979	0.915
V9HW12	Epididymis secretory sperm binding protein Li 2a	0.935	0.854	0.915
A0A024R5F7	7-dehydrocholesterol reductase isoform 1	0.858	0.84	0.915
Q8NHH9	Atlastin-2	0.746	0.74	0.915
A0A024R0Q5	Protein phosphatase 1, regulatory (Inhibitor) subunit 13 like, isoform CRA_a	1.107	1.001	0.914
Q5JSZ5	Protein PRRC2B	0.927	0.938	0.914
A0A024R9G4	Family with sequence similarity 49, member B, isoform CRA_a	0.977	0.846	0.914
Q8TD16	Protein bicaudal D homolog 2	1.037	0.77	0.914
A0A0C4DGQ5	Calpain small subunit 1	1.142	0.974	0.913
P28290	Sperm-specific antigen 2	0.908	0.952	0.913
Q53Z07	NPC-A-16	0.852	0.717	0.913
Q9Y5Q8	General transcription factor 3C polypeptide 5	1.142	1.058	0.912
Q9BRP8	Partner of Y14 and mago	1.102	1.024	0.912
Q9UKG1	DCC-interacting protein 13-alpha	1.093	1.012	0.912
E9PQ57	mRNA export factor	0.961	0.931	0.912
O43149	Zinc finger ZZ-type and EF-hand domain-containing protein 1	0.763	0.907	0.912
B2RAQ8	cDNA, FLJ95058, highly similar to Homo sapiens carnitine palmitoyltransferase 1A (liver) (CPT1A),nuclear gene encoding mitochondrial protein, mRNA	0.829	0.864	0.912
A0A024R0G0	Chloride channel CLIC-like 1, isoform CRA_b	0.989	0.965	0.911
A8K5J7	cDNA FLJ77290, highly similar to Homo sapiens BCL2-associated athanogene 5 (BAG5), mRNA	1.026	0.959	0.911
A0A024RAY7	Pleckstrin homology domain containing, family A member 5, isoform CRA_a	0.908	0.892	0.911
A0A0A0MQX1	Unconventional myosin-X	0.963	0.847	0.911
Q9GZR7	ATP-dependent RNA helicase DDX24	0.819	0.82	0.911
V9HWB8	Pyruvate kinase	0.923	0.694	0.911
A8K4T8	Condensin complex subunit 2	0.883	0.771	0.91
A0A024RB87	RAP1B, member of RAS oncogene family, isoform CRA_a	1.176	1.076	0.909
Q14789	Golgin subfamily B member 1	0.93	0.904	0.909
B1AKJ5	Nardilysin	0.981	0.86	0.909
Q53EZ4	Centrosomal protein of 55 kDa	0.805	0.809	0.908
Q5VYS8	Terminal uridylyltransferase 7	0.832	0.529	0.908
H0Y8P4	U3 small nucleolar RNA-associated protein 15 homolog (Fragment)	0.775	1.046	0.907
Q9NVX2	Notchless protein homolog 1	1.086	0.723	0.906
A8K7Z3	cDNA FLJ77229, highly similar to Homo sapiens GRIP1 associated protein 1 (GRIPAP1), transcript variant 1, mRNA	0.986	0.893	0.905
Q8TF68	Zinc finger protein 384	1.103	0.875	0.905
Q6YN16	Hydroxysteroid dehydrogenase-like protein 2	0.785	0.658	0.905
P09543	2',3'-cyclic-nucleotide 3'-phosphodiesterase	0.958	0.845	0.904
P46734	Dual specificity mitogen-activated protein kinase kinase 3	0.881	0.814	0.904
Q9HBB3	60S ribosomal protein L6	0.874	0.764	0.904
Q96NC0	Zinc finger matrin-type protein 2	0.861	0.7	0.904
Q9HC35	Echinoderm microtubule-associated protein-like 4	0.941	0.982	0.903
B5BU81	YKT6 v-SNARE protein	0.787	0.804	0.903
E5RJD8	Tubulin-specific chaperone A	1.134	1.085	0.902
Q9NP74	Palmdelphin	0.945	1.055	0.902
E9KL48	Epididymis tissue sperm binding protein Li 18mP	0.926	0.81	0.902
A0A024R0M6	Translocase of inner mitochondrial membrane 50 homolog (Yeast), isoform CRA_b	0.822	0.755	0.902
A0A0S2Z5E9	CWF19-like 1 cell cycle control isoform 1 (Fragment)	1.05	1.062	0.9
Q9BQ70	Transcription factor 25	0.914	0.857	0.9
B4DUT2	cDNA FLJ53206	0.926	0.808	0.9
A4D0V4	Capping protein (Actin filament) muscle Z-line, alpha 2	0.947	0.814	0.899
P37235	Hippocalcin-like protein 1	0.432	1.261	0.898
A0A0S2Z569	DAZ associated protein 1 isoform 1 (Fragment)	1.053	1.011	0.898
Q63ZY3	KN motif and ankyrin repeat domain-containing protein 2	1.047	0.989	0.898
Q9NW64	Pre-mRNA-splicing factor RBM22	0.974	0.949	0.898
Q00688	Peptidyl-prolyl cis-trans isomerase FKBP3	1.155	0.909	0.898
B2R6R6	Serine/threonine-protein phosphatase	0.992	1.084	0.897
O14578	Citron Rho-interacting kinase	0.858	0.966	0.897
A0A140VKF1	Kinesin-like protein	0.883	0.828	0.897
B2RBM8	cDNA, FLJ95596, highly similar to Homo sapiens activity-dependent neuroprotector (ADNP), mRNA	0.921	0.774	0.897
Q5VW36	Focadhesin	1.08	0.771	0.897
Q9H773	dCTP pyrophosphatase 1	0.992	0.905	0.896
D3DQR0	Protein kinase C and casein kinase substrate in neurons 3, isoform CRA_b	0.927	0.84	0.896
P30536	Translocator protein	0.737	0.739	0.896
F8WAR4	MICOS complex subunit	1.089	0.874	0.895
D3DQS4	Formin binding protein 4, isoform CRA_d	1.005	0.894	0.894
P15559	NAD(P)H dehydrogenase [quinone] 1	0.98	0.805	0.894
P41227	N-alpha-acetyltransferase 10	0.89	0.747	0.894
Q05209	Tyrosine-protein phosphatase non-receptor type 12	0.891	0.973	0.893
E9KL30	Proteasome subunit beta type	0.946	0.938	0.893
Q5VT52	Regulation of nuclear pre-mRNA domain-containing protein 2	0.957	0.899	0.893
Q8NFD5	AT-rich interactive domain-containing protein 1B	0.952	0.745	0.893
A0A024R2T0	Ubiquitin specific peptidase 4 (Proto-oncogene), isoform CRA_d	0.976	0.956	0.892
Q13618	Cullin-3	1.013	0.831	0.892
Q9Y3P9	Rab GTPase-activating protein 1	1.004	0.818	0.892
P28838	Cytosol aminopeptidase	0.803	0.746	0.892
Q6NVC0	SLC25A5 protein (Fragment)	0.828	0.672	0.892
Q5SW79	Centrosomal protein of 170 kDa	0.792	0.897	0.891
Q9C0C2	182 kDa tankyrase-1-binding protein	0.885	0.876	0.891
Q8N7G1	Purine nucleoside phosphorylase	1.089	0.749	0.891
O00764	Pyridoxal kinase	1.031	1.075	0.89
O43815	Striatin	1.085	1.018	0.89
A0A0A0MTR7	E3 ubiquitin-protein ligase RNF213	1.001	0.961	0.89
P80723	Brain acid soluble protein 1	0.935	0.806	0.89
A8K517	Ribosomal protein S23, isoform CRA_a	0.937	0.752	0.89
O95487	Protein transport protein Sec24B	1.086	0.829	0.889
B2RMV2	CYTSA protein	0.801	0.735	0.889
Q15813	Tubulin-specific chaperone E	1.086	0.826	0.888
A0A024RDE8	PDZ and LIM domain 5, isoform CRA_c	1.037	0.98	0.887
Q14126	Desmoglein-2	0.952	0.955	0.887
O15020	Spectrin beta chain, non-erythrocytic 2	0.935	0.951	0.887
Q7L3B6	Hsp90 co-chaperone Cdc37-like 1	0.947	0.897	0.887
B3KXW5	cDNA FLJ46199 fis, clone TESTI4007965, highly similar to AP-1 complex subunit gamma-1	0.852	0.777	0.886
Q5JR94	40S ribosomal protein S8	0.89	0.702	0.886
Q53GE7	Tetratricopeptide repeat domain 1 variant (Fragment)	0.887	0.956	0.885
Q9BW27	Nuclear pore complex protein Nup85	0.88	0.87	0.884
O43159	Ribosomal RNA-processing protein 8	0.819	0.787	0.884
A0A024R125	Protein kinase, AMP-activated, gamma 1 non-catalytic subunit, isoform CRA_a	0.958	0.785	0.884
D3DUW5	Dynamin 1-like, isoform CRA_c	0.863	0.97	0.883
A8KAQ5	cDNA FLJ77404, highly similar to Homo sapiens small nuclear ribonucleoprotein 70kDa polypeptide (RNP antigen) (SNRP70), transcript variant 1, mRNA	0.94	0.887	0.883
A0A024R2Q4	Ribosomal protein L15	0.927	0.829	0.883
Q96EN8	Molybdenum cofactor sulfurase	0.915	0.788	0.883
O94822	E3 ubiquitin-protein ligase listerin	1.04	0.762	0.883
Q96H79	Zinc finger CCCH-type antiviral protein 1-like	0.978	0.898	0.882
Q06203	Amidophosphoribosyltransferase	1.195	0.985	0.88
A4D2P0	Ras-related C3 botulinum toxin substrate 1 (Rho family, small GTP binding protein Rac1)	1.144	0.975	0.88
Q9NRL2	Bromodomain adjacent to zinc finger domain protein 1A	0.975	0.775	0.88
A8K8N5	cDNA FLJ76940, highly similar to Homo sapiens ubiquitin specific peptidase 8 (USP8), mRNA	0.961	0.748	0.879
A8K3H8	cDNA FLJ77680, highly similar to Homo sapiens protein phosphatase 2 (formerly 2A), regulatory subunit A (PR 65), alpha isoform (PPP2R1A), mRNA	0.805	0.742	0.878
Q6IBS0	Twinfilin-2	0.929	0.886	0.877
Q9NZT2	Opioid growth factor receptor	1.087	0.716	0.877
Q14669	E3 ubiquitin-protein ligase TRIP12	0.915	0.972	0.876
A0A024RE04	Uncharacterized protein	0.84	0.855	0.875
P50135	Histamine N-methyltransferase	0.941	0.816	0.875
A0A0A0MTN0	Cullin-2	0.931	0.82	0.874
B4DSS4	cDNA FLJ56631	0.726	1.073	0.87
B3KML1	cDNA FLJ11308 fis, clone PLACE1010074, highly similar to Sorting nexin-2	0.993	0.878	0.87
E9PGC8	Microtubule-associated protein 1A	0.834	1.007	0.869
P14324	Farnesyl pyrophosphate synthase	0.928	0.931	0.869
Q96KG9	N-terminal kinase-like protein	0.966	0.843	0.869
A0A024R2M7	Oxidative-stress responsive 1, isoform CRA_a	1.341	0.794	0.869
O75822	Eukaryotic translation initiation factor 3 subunit J	1.077	0.777	0.869
E5KS95	Elongation factor Ts, mitochondrial	0.791	0.615	0.869
V9HW90	Epididymis luminal protein 75	0.934	0.994	0.868
Q15276	Rab GTPase-binding effector protein 1	0.899	0.721	0.868
A0A0F7NGI8	Leucine rich repeat (In FLII) interacting protein 1, isoform CRA_c	0.906	0.771	0.866
Q6P158	Putative ATP-dependent RNA helicase DHX57	1.011	0.909	0.865
A0A024RAC5	Regulator of chromosome condensation 2, isoform CRA_a	1.031	0.877	0.865
Q9NU22	Midasin	0.989	0.922	0.864
Q5F1R6	DnaJ homolog subfamily C member 21	0.812	0.974	0.863
P78310	Coxsackievirus and adenovirus receptor	0.975	0.954	0.863
O60566	Mitotic checkpoint serine/threonine-protein kinase BUB1 beta	0.891	0.786	0.863
A0A140VKA0	Caldesmon 1, isoform CRA_i	0.928	0.966	0.862
B3KRB2	cDNA FLJ33964 fis, clone CTONG2019029, highly similar to Pseudouridylate synthase 7 homolog (EC 5.4.99.-)	1.153	0.925	0.862
O15397	Importin-8	1	0.848	0.862
V9HW43	Epididymis secretory protein Li 102	0.818	0.918	0.861
B2RAM6	cDNA, FLJ95005, highly similar to Homo sapiens kinesin family member 11 (KIF11), mRNA	0.976	0.86	0.861
A0A024R904	Calcyclin binding protein, isoform CRA_a	0.838	0.853	0.861
D3DUK1	Breast cancer anti-estrogen resistance 1, isoform CRA_a	0.968	0.819	0.861
O95361	Tripartite motif-containing protein 16	0.981	1.007	0.86
A0A024R9Y7	Melanoma antigen family D, 2, isoform CRA_a	0.901	0.907	0.86
B2RAX1	cDNA, FLJ95169	0.641	0.892	0.859
Q15654	Thyroid receptor-interacting protein 6	0.973	0.757	0.857
E7EW49	CLIP-associating protein 2	0.831	0.876	0.855
Q8NCG7	Sn1-specific diacylglycerol lipase beta	0.992	0.909	0.852
Q8NFC6	Biorientation of chromosomes in cell division protein 1-like 1	1	0.883	0.852
A0A024RCZ8	Kinesin light chain 4, isoform CRA_a	1.125	0.849	0.85
Q8WWQ0	PH-interacting protein	0.905	0.826	0.85
D3DWY7	Prefoldin subunit 3	0.885	0.915	0.847
B3KTL8	cDNA FLJ38476 fis, clone FEBRA2022504, highly similar to YTH domain protein 1	0.824	0.945	0.846
P49137	MAP kinase-activated protein kinase 2	0.934	0.941	0.846
A0A024R8N6	Thymidine kinase	0.975	0.752	0.846
O94915	Protein furry homolog-like	1.119	0.974	0.845
B4DJM5	cDNA FLJ61294, highly similar to Keratin, type I cytoskeletal 17	1.224	0.654	0.845
I3L1Y9	FLYWCH family member 2	0.861	0.826	0.844
A0A024R8U1	Solute carrier family 16 (Monocarboxylic acid transporters), member 3, isoform CRA_a	0.858	0.724	0.843
Q6NXE6	Armadillo repeat-containing protein 6	0.751	0.818	0.841
A0A0G2JPP5	Protein scribble homolog	0.971	0.78	0.841
G9FP35	Guanine nucleotide binding protein	0.709	0.712	0.84
B0AZQ4	Structural maintenance of chromosomes protein	0.845	0.788	0.838
A8K9X5	cDNA FLJ76472, highly similar to Homo sapiens Fas (TNFRSF6) associated factor 1 (FAF1), transcript variant 1, mRNA	1.177	0.666	0.838
O15460	Prolyl 4-hydroxylase subunit alpha-2	0.742	0.609	0.838
P57081	tRNA (guanine-N(7)-)-methyltransferase non-catalytic subunit WDR4	0.773	0.835	0.837
Q8TCT9	Minor histocompatibility antigen H13	0.9	0.793	0.837
Q9UKN8	General transcription factor 3C polypeptide 4	0.993	0.941	0.836
O00264	Membrane-associated progesterone receptor component 1	1.071	0.932	0.836
Q4G0J3	La-related protein 7	0.807	0.614	0.836
Q59EA2	Coronin (Fragment)	0.944	0.777	0.835
Q92990	Glomulin	0.762	0.852	0.834
B3KN28	Phosphoacetylglucosamine mutase	0.817	0.789	0.834
A0A087WZV0	Inositol hexakisphosphate and diphosphoinositol-pentakisphosphate kinase 2	0.868	0.914	0.833
Q8N122	Regulatory-associated protein of mTOR	1.083	0.744	0.833
A0A024R7S3	Clathrin light chain	0.9	0.844	0.832
B4DWB5	cDNA FLJ53931, highly similar to Bifunctional 3'-phosphoadenosine5'-phosphosulfate synthetase 2	0.972	0.824	0.83
A0A024R394	Cysteine and histidine-rich domain (CHORD)-containing 1, isoform CRA_c	0.87	0.848	0.829
Q9UHR4	Brain-specific angiogenesis inhibitor 1-associated protein 2-like protein 1	1.037	0.761	0.829
Q9HCE1	Putative helicase MOV-10	0.917	0.805	0.825
P15408	Fos-related antigen 2	1.144	0.892	0.824
P06737	Glycogen phosphorylase, liver form	1.057	0.876	0.823
A0A0S2Z462	ArfGAP with FG repeats 1 isoform 2 (Fragment)	0.79	0.756	0.823
A0A024R3H6	Pleckstrin homology-like domain, family B, member 1, isoform CRA_b	0.897	0.753	0.822
A0A024R7I5	tRNA (guanine(26)-N(2))-dimethyltransferase	0.993	0.963	0.821
A0A087WY31	YTH domain-containing family protein 3	0.853	0.741	0.818
Q6NX51	Exocyst complex component 4	0.942	0.902	0.816
Q5HYM3	Oxysterol-binding protein	0.919	0.815	0.816
Q9BXW9	Fanconi anemia group D2 protein	1.023	0.803	0.814
A0A0S2Z500	Optineurin isoform 1 (Fragment)	0.759	0.797	0.814
Q01650	Large neutral amino acids transporter small subunit 1	0.792	0.686	0.814
O95071	E3 ubiquitin-protein ligase UBR5	0.78	0.957	0.812
Q9Y3X0	Coiled-coil domain-containing protein 9	0.604	0.824	0.811
Q8N6N3	UPF0690 protein C1orf52	1.154	0.745	0.811
Q9H4L7	SWI/SNF-related matrix-associated actin-dependent regulator of chromatin subfamily A containing DEAD/H box 1	0.847	0.748	0.81
Q96T51	RUN and FYVE domain-containing protein 1	0.918	0.742	0.809
Q5VV89	Microsomal glutathione S-transferase 3	0.903	0.651	0.809
Q3KQU3	MAP7 domain-containing protein 1	0.914	0.808	0.807
P40123	Adenylyl cyclase-associated protein 2	1.231	1.107	0.805
A0A024R0R4	SUMO-1 activating enzyme subunit 1, isoform CRA_b	0.918	0.807	0.805
Q9Y6E3	HSPC027	1.14	0.784	0.805
O43166	Signal-induced proliferation-associated 1-like protein 1	0.856	0.571	0.805
A8K724	cDNA FLJ76899, highly similar to Homo sapiens p21(CDKN1A)-activated kinase 4 (PAK4), mRNA	0.978	0.798	0.804
Q14232	Translation initiation factor eIF-2B subunit alpha	0.854	0.859	0.803
A0A0S2Z4Z6	Serine/arginine repetitive matrix 1 isoform 2 (Fragment)	0.89	0.827	0.803
B4DHW9	cDNA FLJ56439, highly similar to Pantothenate kinase 4 (EC 2.7.1.33)	0.814	0.786	0.802
B2R960	cDNA, FLJ94230, highly similar to Homo sapiens thioredoxin-like 1 (TXNL1), mRNA	0.936	0.765	0.8
A8K556	cDNA FLJ78217	0.704	0.669	0.8
B2RD79	cDNA, FLJ96494, highly similar to Homo sapiens ubiquitin specific peptidase 14 (tRNA-guanine transglycosylase) (USP14), mRNA	0.824	0.726	0.799
Q9P2R3	Rabankyrin-5	0.956	0.723	0.798
B4DS05	cDNA FLJ59403, highly similar to Nucleosome assembly protein 1-like 4	0.435	0.988	0.797
Q9BYW2	Histone-lysine N-methyltransferase SETD2	0.941	0.862	0.795
Q8TB52	F-box only protein 30	0.619	0.47	0.795
B3KUJ0	cDNA FLJ39996 fis, clone STOMA2002166, highly similar to Splicing factor 3B subunit 4	1.13	1.033	0.794
O75530	Polycomb protein EED	0.933	0.953	0.794
B3KMR5	cDNA FLJ12434 fis, clone NT2RM1000037, highly similar to Homo sapiens KIAA0690 protein	0.93	0.852	0.794
P06703	Protein S100-A6	0.877	0.791	0.794
Q9NTI5	Sister chromatid cohesion protein PDS5 homolog B	0.892	0.784	0.793
Q13867	Bleomycin hydrolase	1.012	0.859	0.789
Q08499	cAMP-specific 3',5'-cyclic phosphodiesterase 4D	0.909	0.799	0.789
Q99755	Phosphatidylinositol 4-phosphate 5-kinase type-1 alpha	0.975	0.692	0.787
P61927	60S ribosomal protein L37	1.36	0.634	0.786
Q9UPN7	Serine/threonine-protein phosphatase 6 regulatory subunit 1	0.798	0.723	0.776
B3KM36	cDNA FLJ10153 fis, clone HEMBA1003417, highly similar to BAG family molecular chaperone regulator 2	0.904	0.954	0.775
A2A3R6	40S ribosomal protein S6	0.805	0.643	0.775
O14641	Segment polarity protein dishevelled homolog DVL-2	0.951	0.797	0.774
P51692	Signal transducer and activator of transcription 5B	0.98	0.989	0.773
Q15714	TSC22 domain family protein 1	0.997	0.833	0.773
B2R8K8	cDNA, FLJ93949, highly similar to Homo sapiens NIMA (never in mitosis gene a)-related kinase 7 (NEK7), mRNA	1.02	0.801	0.771
Q9UJY1	Heat shock protein beta-8	1.059	0.577	0.77
Q6NZI2	Caveolae-associated protein 1	0.863	0.724	0.764
P11717	Cation-independent mannose-6-phosphate receptor	0.945	0.891	0.763
P52895	Aldo-keto reductase family 1 member C2	0.88	0.779	0.762
P30530	Tyrosine-protein kinase receptor UFO	0.701	0.692	0.762
Q9HD26	Golgi-associated PDZ and coiled-coil motif-containing protein	0.794	0.644	0.759
P0DN79	Cystathionine beta-synthase-like protein	0.758	0.685	0.748
B3KSH1	Eukaryotic translation initiation factor 3 subunit F	0.787	0.716	0.744
P17252	Protein kinase C alpha type	0.769	0.679	0.721
Q13017	Rho GTPase-activating protein 5	0.81	0.591	0.714
A4LAA3	Alpha thalassemia/mental retardation syndrome X-linked	0.551	0.83	0.71
V9HW88	Calreticulin, isoform CRA_b	1.057	0.679	0.708
A0A0A0MTL6	Rho family-interacting cell polarization regulator 1	1.011	0.546	0.705
Q96L92	Sorting nexin-27	0.738	0.656	0.692
B3KM97	cDNA FLJ10554 fis, clone NT2RP2002385, highly similar to Synaptic glycoprotein SC2	0.658	0.614	0.673
Q96QR8	Transcriptional activator protein Pur-beta	0.727	0.607	0.671
Q9H1A4	Anaphase-promoting complex subunit 1	0.796	0.657	0.629
A0A0S2Z5L1	ATP-binding cassette sub-family F member 3 isoform 1 (Fragment)	0.774	0.672	0.606
H6VRG2	Keratin 1	1.105	0.509	0.534
D3DV26	S100 calcium binding protein A10 (Annexin II ligand, calpactin I, light polypeptide (P11)), isoform CRA_b (Fragment)	0.988	0.47	0.534
Q9GZP8	Immortalization up-regulated protein	0.88	0.411	0.358
A8K103	cDNA FLJ75454, highly similar to Homo sapiens arrestin, beta 1 (ARRB1), transcript variant 1, mRNA	1.079	1.058	0.176

## Sheet: 1374
Accession	Description	Abundance Ratio: (B-Arrestin1_APEX2_pcDNA3_5min) /(B-Arrestin1_APEX2_pcDNA3_0min)	Abundance Ratio: (B-Arrestin1_APEX2_pcDNA3_60min) /(B-Arrestin1_APEX2_pcDNA3_0min)	Abundance Ratio: (APEX2_pcDNA3_0min) /(B-Arrestin1_APEX2_pcDNA3_0min)
A0A024R563	Protein phosphatase 1, regulatory (Inhibitor) subunit 14B, isoform CRA_a	0.922	1.088	1.198
A0A024R098	AMP deaminase	0.949	0.823	1.195
L8B4J3	Ubiquitin C	0.997	0.871	1.194
E5KLL9	Mitochondrial dynamin-like 120 kDa protein	1.01	0.944	1.192
A0A1B0GUL7	Uncharacterized protein	1.054	0.864	1.191
A0A0A0MSW4	Phosphatidylinositol transfer protein beta isoform	1.029	1.013	1.19
A0A140VK27	Leukotriene A(4) hydrolase	1.036	0.983	1.19
A5PLN4	Splicing factor 4	1.264	1.045	1.189
A0A024R3Z5	LanC lantibiotic synthetase component C-like 1 (Bacterial), isoform CRA_b	1.096	0.995	1.188
A0A024R845	RAB14, member RAS oncogene family, isoform CRA_a	1.08	0.986	1.188
Q59EF6	Calpain 2, large [catalytic] subunit variant (Fragment)	1.028	0.97	1.188
B3KM68	cDNA FLJ10398 fis, clone NT2RM4000349, highly similar to Homo sapiens basic leucine zipper and W2 domains 2 (BZW2), mRNA	1.275	0.906	1.188
Q6FIE5	PHP14 protein	1.124	1.062	1.187
Q9UJU6	Drebrin-like protein	1.017	1.041	1.187
B5ME97	Septin 10, isoform CRA_c	1.044	1.013	1.187
B4DVR4	cDNA FLJ60912, highly similar to Vinexin	1.12	0.985	1.185
Q5SRE5	Nucleoporin NUP188 homolog	1.139	0.939	1.185
O14828	Secretory carrier-associated membrane protein 3	1.044	0.908	1.185
Q96P48	Arf-GAP with Rho-GAP domain, ANK repeat and PH domain-containing protein 1	1.237	1.225	1.184
O15013	Rho guanine nucleotide exchange factor 10	1.005	0.966	1.184
B3KNA0	cDNA FLJ14013 fis, clone Y79AA1002487, highly similar to F-box only protein 4	1.062	0.866	1.184
B5BUB1	RuvB-like helicase (Fragment)	1.151	1.042	1.183
A0A1W2PPZ5	Transcription elongation factor A protein 1	0.983	0.85	1.183
B4DTK7	cDNA FLJ61387, highly similar to Homo sapiens conserved nuclear protein NHN1 (NHN1), mRNA	1.142	1.095	1.182
Q1HBJ4	Mitogen-activated protein kinase	1.081	0.986	1.182
Q8N3D4	EH domain-binding protein 1-like protein 1	0.996	0.897	1.182
Q8WVJ2	NudC domain-containing protein 2	1.06	0.964	1.18
Q32Q10	RSU1 protein (Fragment)	1.14	0.995	1.178
Q14558	Phosphoribosyl pyrophosphate synthase-associated protein 1	0.98	0.858	1.178
Q8WUM0	Nuclear pore complex protein Nup133	0.931	0.905	1.176
A0A0C4DFM7	Terminal uridylyltransferase 4	1.006	1.042	1.175
B4DMN1	cDNA FLJ61136, highly similar to Ras-related protein Rab-11A	0.98	0.987	1.175
A0A024R1X8	Junction plakoglobin, isoform CRA_a	1.054	0.915	1.175
A0A024R497	Acyl-CoA synthetase long-chain family member 3, isoform CRA_a	0.999	0.913	1.175
A0A1B0GUA3	KIF1-binding protein	0.932	0.844	1.175
A0A024R9Y6	Guanine nucleotide binding protein-like 3 (Nucleolar)-like, isoform CRA_a	1.114	1.011	1.174
O75691	Small subunit processome component 20 homolog	1.062	0.976	1.174
A8K486	Peptidyl-prolyl cis-trans isomerase	1.014	0.973	1.174
F8VXU5	Vacuolar protein sorting-associated protein 29	1.008	0.944	1.173
Q6P3X3	Tetratricopeptide repeat protein 27	1.139	1.003	1.172
P12429	Annexin A3	1.138	0.959	1.172
Q9NP72	Ras-related protein Rab-18	0.878	0.647	1.172
A0A1B0GTU4	Paxillin	1.118	0.978	1.171
Q9BV44	THUMP domain-containing protein 3	0.931	0.954	1.171
Q9BVS4	Serine/threonine-protein kinase RIO2	1.201	0.921	1.171
Q5VZL5	Zinc finger MYM-type protein 4	1.025	0.884	1.171
P21291	Cysteine and glycine-rich protein 1	1.006	0.953	1.17
Q9H7E2	Tudor domain-containing protein 3	1.138	0.94	1.17
P10644	cAMP-dependent protein kinase type I-alpha regulatory subunit	1.066	0.94	1.17
B4E1U9	cDNA FLJ54776, highly similar to Cell division control protein 42 homolog	0.946	0.927	1.17
B2R983	cDNA, FLJ94267, highly similar to Homo sapiens glutathione S-transferase omega 1 (GSTO1), mRNA	0.975	0.883	1.169
P46063	ATP-dependent DNA helicase Q1	0.974	0.853	1.168
Q04721	Neurogenic locus notch homolog protein 2	0.979	0.932	1.167
I3L4C2	Brain-specific angiogenesis inhibitor 1-associated protein 2	1.077	0.918	1.166
J9R021	Eukaryotic translation initiation factor 3 subunit A	0.938	0.955	1.165
A0A0S2Z3F2	V-raf murine sarcoma 3611 viral oncogene-like protein isoform 2 (Fragment)	1.062	0.947	1.165
Q9NR12	PDZ and LIM domain protein 7	1.002	0.918	1.165
B5BU01	Eukaryotic translation initiation factor 2 beta	1.053	0.823	1.165
A0A024R6D1	NIMA (Never in mitosis gene a)-related kinase 9, isoform CRA_a	1.057	1.109	1.164
V9HWE0	Annexin	1.056	0.994	1.164
O43660	Pleiotropic regulator 1	1.12	1.179	1.163
B3KQ33	cDNA FLJ32715 fis, clone TESTI2000784, highly similar to Importin-4	1.181	0.995	1.163
B2RAU5	Sorting nexin 9	1.216	0.937	1.163
O94826	Mitochondrial import receptor subunit TOM70	1.181	1.103	1.162
Q709C8	Vacuolar protein sorting-associated protein 13C	0.871	0.946	1.162
A0A024R6N2	CDC42 binding protein kinase beta (DMPK-like), isoform CRA_a	1.007	0.941	1.162
Q5U077	L-lactate dehydrogenase	1.024	0.834	1.162
B2R9D9	cDNA, FLJ94347	1.189	0.825	1.162
A0A024RDY0	RAN binding protein 5, isoform CRA_d	1.066	0.978	1.161
Q7KZ85	Transcription elongation factor SPT6	1.124	0.963	1.161
P54920	Alpha-soluble NSF attachment protein	1.067	0.897	1.161
A0A0S2Z4R4	Hepatocyte growth factor-regulated tyrosine kinase substrate isoform 1 (Fragment)	1.094	1.047	1.16
P30419	Glycylpeptide N-tetradecanoyltransferase 1	1.021	0.995	1.16
A0A024R1K7	Tyrosine 3-monooxygenase/tryptophan 5-monooxygenase activation protein, eta polypeptide, isoform CRA_b	0.952	0.911	1.16
B4DLV7	Rab GDP dissociation inhibitor	1.075	1.023	1.159
Q86UP2	Kinectin	0.939	0.975	1.159
B4DMM7	cDNA FLJ59722, highly similar to Retinoblastoma-binding protein 5	1.116	1.087	1.158
A0A140VJS9	Serine/threonine-protein phosphatase	1.071	0.982	1.158
A0A0S2Z2Z6	Annexin (Fragment)	0.977	1.021	1.157
V9HWH1	Epididymis luminal protein 57	0.979	0.867	1.157
A6H8Y5	Nibrin	0.935	0.844	1.157
Q6ZRS2	Helicase SRCAP	0.872	1.056	1.156
Q9H074	Polyadenylate-binding protein-interacting protein 1	1.11	0.993	1.155
P52789	Hexokinase-2	0.818	0.948	1.155
Q59EJ5	Glutathione S-transferase (Fragment)	1.043	0.987	1.154
Q9P0K7	Ankycorbin	0.959	0.879	1.154
Q27J81	Inverted formin-2	0.81	0.878	1.154
A0A024RD11	Protein phosphatase 2, regulatory subunit B (B56), delta isoform, isoform CRA_d	1.07	1.08	1.153
A0A087WVC6	Tyrosine-protein phosphatase	1.199	1.07	1.151
A0A024R3W7	Eukaryotic translation elongation factor 1 beta 2, isoform CRA_a	1.111	0.973	1.151
Q59EL2	COP9 constitutive photomorphogenic homolog subunit 2 variant (Fragment)	1.07	0.958	1.151
P54727	UV excision repair protein RAD23 homolog B	1.016	0.911	1.151
Q9Y305	Acyl-coenzyme A thioesterase 9, mitochondrial	0.99	0.896	1.151
B3KRM2	Serine/threonine-protein phosphatase	1.073	0.987	1.15
B2RWN5	HEAT repeat containing 1	1.048	0.986	1.15
P61081	NEDD8-conjugating enzyme Ubc12	1.047	0.978	1.15
Q59HH7	X-ray repair cross complementing protein 1 variant (Fragment)	1.022	1.046	1.149
Q53HB9	DEAD (Asp-Glu-Ala-Asp) box polypeptide 56 variant (Fragment)	1.149	0.862	1.149
A0A1W2PNV4	Uncharacterized protein	1.174	1.059	1.148
A0A024RDV9	Spastic paraplegia 20 isoform 1	0.991	1.04	1.148
A0A087X1Z3	Proteasome activator complex subunit 2	0.98	0.982	1.148
Q5QJE6	Deoxynucleotidyltransferase terminal-interacting protein 2	1.027	0.95	1.148
A8K5T7	cDNA FLJ75365, highly similar to Homo sapiens SUGT1B (SUGT1) mRNA	0.973	0.941	1.148
P40222	Alpha-taxilin	0.991	0.934	1.148
Q92878	DNA repair protein RAD50	0.957	0.918	1.148
Q9C0C9	(E3-independent) E2 ubiquitin-conjugating enzyme	1.065	0.871	1.148
B2RDV7	tRNA-dihydrouridine(47) synthase [NAD(P)(+)]	1.032	0.864	1.148
O75663	TIP41-like protein	1.004	1.044	1.147
P08237	ATP-dependent 6-phosphofructokinase, muscle type	0.949	0.804	1.147
P39880	Homeobox protein cut-like 1	1.263	1.028	1.146
A0A024QZW7	Nucleoporin 153kDa, isoform CRA_a	0.915	1.028	1.146
V9HWK4	Epididymis luminal protein 162	1.14	0.995	1.146
Q5W009	RNA binding motif protein 17, isoform CRA_a	1.176	0.993	1.146
Q8N6H7	ADP-ribosylation factor GTPase-activating protein 2	1.079	0.961	1.146
Q9BY89	Uncharacterized protein KIAA1671	1.113	0.943	1.146
P50570	Dynamin-2	0.953	0.88	1.146
J3QQX2	Rho GDP-dissociation inhibitor 1	1.155	0.949	1.145
O00178	GTP-binding protein 1	0.998	0.769	1.145
I1SRC5	UBE2L3/KRAS fusion protein	0.985	1.039	1.144
Q53HU7	Eukaryotic translation initiation factor 3 subunit I (Fragment)	0.892	0.976	1.144
Q7Z3U7	Protein MON2 homolog	1.194	0.974	1.144
A0A1C7CYZ0	Active breakpoint cluster region-related protein	0.936	0.899	1.144
P47712	Cytosolic phospholipase A2	1.002	0.859	1.144
A0A087X020	Ribosome maturation protein SBDS	0.974	0.816	1.144
Q15555	Microtubule-associated protein RP/EB family member 2	1.088	1.033	1.143
A0A024RBB7	Nucleosome assembly protein 1-like 1, isoform CRA_a	1.077	0.996	1.143
A0A1P7ZIM8	LMO7b	0.978	0.974	1.143
A0A024R0A8	Adenosylhomocysteinase	1.045	0.965	1.143
Q9Y570	Protein phosphatase methylesterase 1	1.031	0.851	1.143
A0A024RA66	Cell division cycle 2-like 5 (Cholinesterase-related cell division controller), isoform CRA_b	0.518	1.1	1.142
P61221	ATP-binding cassette sub-family E member 1	0.979	0.96	1.142
A0A140VJK1	Testicular tissue protein Li 75	1	0.953	1.142
A5YKK6	CCR4-NOT transcription complex subunit 1	0.987	0.933	1.142
Q59EH3	Acid phosphatase 1 isoform c variant (Fragment)	1.05	1.039	1.141
H3BQJ5	Nucleolar protein 3 (Fragment)	0.874	0.858	1.141
A5PL36	USP19 protein (Fragment)	0.877	0.65	1.141
B3KXY9	cDNA FLJ46359 fis, clone TESTI4049786, highly similar to Hexokinase-1 (EC 2.7.1.1)	0.967	0.959	1.14
O60518	Ran-binding protein 6	0.982	0.934	1.14
A0A087WYN9	ATP-dependent RNA helicase DHX29	0.941	0.893	1.14
A8K940	cDNA FLJ77630, highly similar to Homo sapiens BPY2 interacting protein 1, mRNA	1.103	0.885	1.14
Q9UBB4	Ataxin-10	1.02	0.885	1.14
A0A0A6YY92	Adenylosuccinate lyase	1.133	0.983	1.139
Q6FIG4	RAB1B protein	0.886	1.013	1.138
B2ZZ89	Spectrin beta chain	0.997	0.976	1.138
P21359	Neurofibromin	1.135	0.945	1.138
A8K7F6	cDNA FLJ78244, highly similar to Homo sapiens eukaryotic translation initiation factor 4A, isoform 1 (EIF4A1), mRNA	0.974	0.935	1.138
Q99816	Tumor susceptibility gene 101 protein	1.056	1.107	1.137
V9HW29	Kinesin-like protein	0.972	0.985	1.137
B7ZC38	Endophilin-B2	0.984	0.952	1.137
Q15042	Rab3 GTPase-activating protein catalytic subunit	0.976	0.807	1.137
Q13344	Fus-like protein (Fragment)	1.047	0.976	1.136
Q9UKV8	Protein argonaute-2	1.158	0.975	1.136
Q9UIG0	Tyrosine-protein kinase BAZ1B	0.964	0.95	1.136
O00629	Importin subunit alpha-3	0.901	0.869	1.136
Q08554	Desmocollin-1	1.341	0.823	1.136
P19525	Interferon-induced, double-stranded RNA-activated protein kinase	0.907	0.78	1.136
Q5U0D2	Transgelin	1.058	1.056	1.135
A0A087WWF6	DNA polymerase delta subunit 2	1.121	0.943	1.135
B3KMS0	Condensin complex subunit 1	1.006	0.939	1.135
B2R8R5	cDNA, FLJ94025, highly similar to Homo sapiens tripartite motif-containing 28 (TRIM28), mRNA	0.989	0.85	1.135
Q9BTX1	Nucleoporin NDC1	0.965	0.808	1.135
O60287	Nucleolar pre-ribosomal-associated protein 1	0.795	1.109	1.134
Q14694	Ubiquitin carboxyl-terminal hydrolase 10	0.968	1.056	1.134
Q9Y5K6	CD2-associated protein	0.998	1.047	1.134
A0A024RAZ7	Heterogeneous nuclear ribonucleoprotein A1, isoform CRA_b	1.163	1.01	1.134
Q5HYI8	Rab-like protein 3	0.975	0.862	1.134
P35222	Catenin beta-1	1.037	1.015	1.133
V9HWB4	Epididymis secretory sperm binding protein Li 89n	1.097	0.878	1.133
A8K727	Pleckstrin homology domain-containing family A member 2	1.009	0.848	1.133
A8K594	cDNA FLJ77256, highly similar to Homo sapiens SH3-domain binding protein 4 (SH3BP4), mRNA	0.906	0.811	1.133
B2R892	cDNA, FLJ93793, highly similar to Homo sapiens creatine kinase, muscle (CKM), mRNA	0.96	0.79	1.133
H9ZYJ2	Thioredoxin	1.013	1.038	1.132
Q14573	Inositol 1,4,5-trisphosphate receptor type 3	0.94	1.034	1.132
Q59FF0	EBNA-2 co-activator variant (Fragment)	0.936	0.941	1.132
Q8IZP0	Abl interactor 1	1.044	0.999	1.131
A8K7T4	cDNA FLJ75774, highly similar to Homo sapiens lectin, mannose-binding 2 (LMAN2), mRNA	0.967	0.974	1.131
O75962	Triple functional domain protein	1.038	0.891	1.131
A0A140VJM0	Testicular tissue protein Li 96	0.885	0.835	1.131
B4DPD5	Ubiquitin thioesterase	0.929	0.834	1.131
Q53FI7	Four and a half LIM domains 1 variant (Fragment)	1.098	0.98	1.13
A0A1Z2RTL3	MHC class I antigen	1.127	0.958	1.13
Q5VZU9	Tripeptidyl-peptidase 2	1.025	0.949	1.13
Q7Z6B7	SLIT-ROBO Rho GTPase-activating protein 1	1.079	1.059	1.129
Q59F66	DEAD box polypeptide 17 isoform p82 variant (Fragment)	1.04	0.929	1.129
P78318	Immunoglobulin-binding protein 1	1.183	1.023	1.128
Q5SQP8	C-terminal-binding protein 2	0.98	0.955	1.128
A0A024R0E2	Cold shock domain containing E1, RNA-binding, isoform CRA_a	1.056	0.943	1.128
A8K5S3	cDNA FLJ78449	1.131	1.008	1.127
Q969S3	Zinc finger protein 622	1.26	0.996	1.127
Q96CS3	FAS-associated factor 2	1.103	0.983	1.127
P08240	Signal recognition particle receptor subunit alpha	0.969	0.944	1.127
Q53GL6	RNA binding protein (Autoantigenic, hnRNP-associated with lethal yellow) long isoform variant (Fragment)	1.037	0.865	1.127
B3KW34	Protein YIPF	1.085	1.098	1.126
Q0ZGT2	Nexilin	1.301	1.054	1.126
Q6FHX6	Flap endonuclease 1	1.005	0.98	1.126
P29353	SHC-transforming protein 1	1.065	0.961	1.126
A0A024RDS3	Zinc finger protein 198, isoform CRA_b	1.144	0.942	1.126
B3KMC9	cDNA FLJ10711 fis, clone NT2RP3000917, highly similar to 5'-3' exoribonuclease 2 (EC 3.1.11.-)	1.075	0.941	1.126
Q2Q9B7	Glucose-6-phosphate 1-dehydrogenase (Fragment)	0.919	0.908	1.126
P11233	Ras-related protein Ral-A	1.156	1.116	1.125
Q96P47	Arf-GAP with GTPase, ANK repeat and PH domain-containing protein 3	1.21	0.989	1.125
Q13325	Interferon-induced protein with tetratricopeptide repeats 5	1.132	0.923	1.125
P37840	Alpha-synuclein	0.925	1.073	1.124
Q92538	Golgi-specific brefeldin A-resistance guanine nucleotide exchange factor 1	1.028	1.029	1.124
Q8N523	Tuftelin-interacting protein 11	1.096	0.955	1.124
O00625	Pirin	1	0.95	1.124
A0A024R056	Guanine nucleotide binding protein (G protein), beta polypeptide 1, isoform CRA_a	0.945	0.866	1.124
B7ZKS3	Ubiquitin specific peptidase 48	1.031	1.02	1.123
Q9H089	Large subunit GTPase 1 homolog	0.941	0.947	1.123
A0A0M4G3H8	Amylo-alpha-1, 6-glucosidase, 4-alpha-glucanotransferaseprovided	1.054	0.919	1.123
O43318	Mitogen-activated protein kinase kinase kinase 7	0.836	0.675	1.123
K7ESQ2	Kinetochore protein Spc24 (Fragment)	1.101	1.098	1.122
V9HWK0	Signal recognition particle subunit SRP72	0.977	0.994	1.122
Q12965	Unconventional myosin-Ie	1.05	0.982	1.122
A8KAE0	cDNA FLJ78476, highly similar to Homo sapiens WD repeat and HMG-box DNA binding protein 1 (WDHD1), transcript variant 1, mRNA	0.963	0.981	1.122
Q86UK7	E3 ubiquitin-protein ligase ZNF598	0.95	0.94	1.122
B4DUC8	S-methyl-5'-thioadenosine phosphorylase	1.09	0.925	1.122
P53992	Protein transport protein Sec24C	1.02	1.037	1.121
A8KAP3	cDNA FLJ78483, highly similar to Homo sapiens elongation factor Tu GTP binding domain containing 2 (EFTUD2), mRNA	1.013	1.014	1.121
Q8IVM0	Coiled-coil domain-containing protein 50	0.974	0.994	1.121
A0A024RDB2	Ras-GTPase activating protein SH3 domain-binding protein 2, isoform CRA_b	0.977	0.969	1.121
B2R6A3	Na(+)/H(+) exchange regulatory cofactor NHE-RF	1.008	0.959	1.121
J3KN16	KIAA0368	1.057	0.958	1.121
A8K329	cDNA FLJ76656, highly similar to Homo sapiens scaffold attachment factor B (SAFB), mRNA	1.083	0.92	1.121
Q5T9B7	Adenylate kinase isoenzyme 1	0.906	0.819	1.121
Q96IZ0	PRKC apoptosis WT1 regulator protein	0.985	1.11	1.12
B2R6D4	Phosphomannomutase	0.963	1.036	1.12
P05556	Integrin beta-1	1.185	0.999	1.12
D6REX3	Protein transport protein Sec31A	1.051	0.978	1.12
Q8WUV3	PRMT3 protein (Fragment)	1.155	0.959	1.12
A0A024R1S8	LIM and SH3 protein 1, isoform CRA_b	0.925	0.923	1.12
A8KA19	cDNA FLJ75831, highly similar to Homo sapiens exportin, tRNA (nuclear export receptor for tRNAs) (XPOT), mRNA	0.963	0.866	1.12
Q9UHD2	Serine/threonine-protein kinase TBK1	1.092	0.845	1.12
Q59G75	Isoleucyl-tRNA synthetase, cytoplasmic variant (Fragment)	0.949	0.905	1.119
Q9NXV6	CDKN2A-interacting protein	0.872	0.884	1.119
P23508	Colorectal mutant cancer protein	1.073	0.834	1.119
Q5U0I6	H.sapiens ras-related Hrab1A protein	0.918	0.919	1.118
B2RAH5	cDNA, FLJ94919, highly similar to Homo sapiens protein phosphatase 1, regulatory (inhibitor) subunit 12A (PPP1R12A), mRNA	0.942	0.969	1.117
B2RD51	Proteasome assembly chaperone 1	0.965	0.948	1.117
P42345	Serine/threonine-protein kinase mTOR	1.077	0.857	1.117
Q96T23	Remodeling and spacing factor 1	1.168	1.033	1.116
A0A024RB16	Family with sequence similarity 62 (C2 domain containing), member A, isoform CRA_a	1.053	0.969	1.116
A0A087X211	Cell proliferation-regulating inhibitor of protein phosphatase 2A	1.065	0.923	1.116
O95714	E3 ubiquitin-protein ligase HERC2	1.13	0.89	1.116
A8K8N7	Phosphoribosylformylglycinamidine synthase (FGAR amidotransferase), isoform CRA_b	0.953	0.875	1.116
A0A0S2Z3W7	Nucleotide diphosphatase (Fragment)	1.096	0.848	1.116
O15269	Serine palmitoyltransferase 1	1.121	0.826	1.116
O75436	Vacuolar protein sorting-associated protein 26A	1.243	1.099	1.115
Q9Y263	Phospholipase A-2-activating protein	1.015	1.019	1.115
Q92900	Regulator of nonsense transcripts 1	1.121	1.011	1.115
Q16658	Fascin	1.069	0.99	1.115
Q969T9	WW domain-binding protein 2	0.96	0.972	1.115
Q9Y5T5	Ubiquitin carboxyl-terminal hydrolase 16	1.145	0.957	1.115
Q59GJ0	Eukaryotic translation initiation factor 4 gamma, 3 variant (Fragment)	0.907	0.912	1.115
Q92615	La-related protein 4B	1.159	1.081	1.114
A8K2T7	Receptor protein-tyrosine kinase	1.076	1.001	1.114
Q06210	Glutamine--fructose-6-phosphate aminotransferase [isomerizing] 1	1.005	0.961	1.114
P61086	Ubiquitin-conjugating enzyme E2 K	1.169	0.958	1.114
A0A024R7T3	Heterogeneous nuclear ribonucleoprotein F, isoform CRA_a	1.094	0.94	1.114
G3V0E4	Mitochondrial-processing peptidase subunit beta	0.9	0.832	1.113
A0A024R0Z3	DEAD (Asp-Glu-Ala-Asp) box polypeptide 23, isoform CRA_b	1.036	0.771	1.113
Q6IA86	Elongator complex protein 2	1.07	1.083	1.112
Q5H9N4	Uncharacterized protein DKFZp686L20222	1.067	1.03	1.112
O14562	Ubiquitin domain-containing protein UBFD1	1.089	1.029	1.112
Q969E2	Secretory carrier-associated membrane protein 4	0.988	1.008	1.112
P52943	Cysteine-rich protein 2	1.045	0.958	1.112
B2R9K8	cDNA, FLJ94440, highly similar to Homo sapiens chaperonin containing TCP1, subunit 6A (zeta 1)(CCT6A), mRNA	0.94	0.837	1.112
B9A6K1	TBC1 domain family, member 5	1.097	1.115	1.111
P51812	Ribosomal protein S6 kinase alpha-3	1.041	0.984	1.111
B5BUI8	Dual specificity phosphatase 3 (Fragment)	1.125	0.932	1.111
O00273	DNA fragmentation factor subunit alpha	1.059	0.914	1.111
B4E0Y9	Serine/threonine-protein kinase 26	1.149	0.836	1.111
Q9NSD9	Phenylalanine--tRNA ligase beta subunit	0.976	0.797	1.111
A0A024RBV4	Midline 1 (Opitz/BBB syndrome), isoform CRA_a	1.088	0.953	1.11
A0A140VKE9	Testis tissue sperm-binding protein Li 66n	1.148	0.944	1.11
Q59EP1	Annexin (Fragment)	1.067	1.012	1.109
P08581	Hepatocyte growth factor receptor	0.934	0.967	1.109
Q9H2M9	Rab3 GTPase-activating protein non-catalytic subunit	0.984	0.964	1.109
A0A024RAJ8	IQ motif containing GTPase activating protein 2, isoform CRA_b	1.008	0.955	1.109
Q15293	Reticulocalbin-1	0.986	0.928	1.109
P25685	DnaJ homolog subfamily B member 1	1.04	0.863	1.109
O75367	Core histone macro-H2A.1	1.114	0.795	1.109
A0A024RBS2	60S acidic ribosomal protein P0	0.929	0.745	1.109
Q01970	1-phosphatidylinositol 4,5-bisphosphate phosphodiesterase beta-3	1.298	0.979	1.108
Q96F86	Enhancer of mRNA-decapping protein 3	0.86	0.974	1.108
Q15370	Elongin-B	0.995	0.927	1.108
P46459	Vesicle-fusing ATPase	1.031	0.88	1.108
Q6FIC5	Chloride intracellular channel protein	1.044	0.804	1.108
Q59ET0	Glucan, branching enzyme 1 variant (Fragment)	1.093	1.055	1.107
B2RAY1	cDNA, FLJ95184, highly similar to Homo sapiens signal transducing adaptor molecule (SH3 domain and ITAM motif) 1 (STAM), mRNA	1.066	1.031	1.107
Q8WTS6	Histone-lysine N-methyltransferase SETD7	1.103	0.973	1.107
P50238	Cysteine-rich protein 1	1.14	0.939	1.107
P42224	Signal transducer and activator of transcription 1-alpha/beta	0.922	0.927	1.107
A0A0C4DFL7	Lanosterol 14-alpha demethylase	1.104	0.9	1.107
O75886	Signal transducing adapter molecule 2	1.035	1.041	1.106
P22670	MHC class II regulatory factor RFX1	1.088	1.031	1.106
A0AVT1	Ubiquitin-like modifier-activating enzyme 6	1.053	0.969	1.106
Q06124	Tyrosine-protein phosphatase non-receptor type 11	1.02	0.95	1.106
Q59GW5	Tripartite motif-containing 25 variant (Fragment)	0.991	0.938	1.106
B4E106	cDNA FLJ53399, highly similar to Monocarboxylate transporter 1	1.124	0.86	1.106
Q86TI2	Dipeptidyl peptidase 9	1.158	1.056	1.105
B0YJ88	Radixin	0.992	0.97	1.105
A0A1U9X9A1	VARS	0.929	0.956	1.105
E7ESC6	Exportin-7	1.019	0.899	1.105
Q8N5K1	CDGSH iron-sulfur domain-containing protein 2	1.188	1.006	1.104
A0A024RDV7	Importin subunit alpha	0.965	0.976	1.104
Q59ER5	WD repeat-containing protein 1 isoform 1 variant (Fragment)	0.972	0.941	1.104
A0A024R6W2	Nudix (Nucleoside diphosphate linked moiety X)-type motif 21, isoform CRA_a	1.009	0.857	1.104
Q9NSE4	Isoleucine--tRNA ligase, mitochondrial	0.896	0.846	1.104
A8K972	cDNA FLJ76457, highly similar to Homo sapiens leucine carboxyl methyltransferase 2 (LCMT2), mRNA	1.308	1.013	1.103
P52948	Nuclear pore complex protein Nup98-Nup96	0.928	1.007	1.103
Q09161	Nuclear cap-binding protein subunit 1	0.923	0.882	1.103
B4DY17	Methylthioribulose-1-phosphate dehydratase	1.004	0.857	1.103
D9IAI1	Epididymis secretory protein Li 34	1.09	1.045	1.102
O00151	PDZ and LIM domain protein 1	0.923	1.02	1.102
A0A024RAI1	ARP3 actin-related protein 3 homolog (Yeast), isoform CRA_a	1.012	0.944	1.102
A0A024R7X7	Staufen, RNA binding protein, homolog 2 (Drosophila), isoform CRA_b	1.136	0.93	1.102
A0A024QZJ7	Coiled-coil domain containing 6, isoform CRA_a	1.002	0.88	1.102
A0A140VJM4	Potassium channel tetramerisation domain containing 12	1.09	0.957	1.101
A0A0S2Z4R1	Tyrosine--tRNA ligase (Fragment)	0.932	0.781	1.101
P08243	Asparagine synthetase [glutamine-hydrolyzing]	1.149	1.023	1.1
Q9BY44	Eukaryotic translation initiation factor 2A	1.052	1.006	1.1
Q05048	Cleavage stimulation factor subunit 1	0.983	0.967	1.1
P36871	Phosphoglucomutase-1	1.11	0.895	1.1
Q16222	UDP-N-acetylhexosamine pyrophosphorylase	1.067	0.863	1.1
Q5HYL6	Uncharacterized protein DKFZp686E1899	0.989	1.062	1.099
O75312	Zinc finger protein ZPR1	1.134	0.998	1.099
B3KNJ3	cDNA FLJ14684 fis, clone NT2RP2004933, highly similar to Death-associated protein kinase 3 (EC 2.7.11.1)	1.149	0.982	1.099
A0A024R8A7	HCG31253, isoform CRA_a	1.022	0.959	1.099
B3KTL6	cDNA FLJ38470 fis, clone FEBRA2022013, highly similar to CCR4-NOT transcription complex subunit 2 (Fragment)	0.826	0.848	1.099
A0A023T787	RNA-binding protein 8A	1.023	1.02	1.098
Q10570	Cleavage and polyadenylation specificity factor subunit 1	1.155	0.972	1.098
M0QZR4	Rho guanine nucleotide exchange factor 1	1.108	0.936	1.098
Q96RS6	NudC domain-containing protein 1	1.104	0.883	1.098
O95466	Formin-like protein 1	1.207	0.818	1.098
O00154	Cytosolic acyl coenzyme A thioester hydrolase	0.957	0.721	1.098
A0A1S5UZ07	Talin-1	0.974	1.026	1.097
Q96P70	Importin-9	0.941	1.004	1.097
A4QPB0	IQ motif containing GTPase activating protein 1	0.977	0.979	1.097
Q96TA1	Niban-like protein 1	0.999	0.972	1.097
Q68EM7	Rho GTPase-activating protein 17	0.982	0.931	1.097
P04040	Catalase	1.06	0.873	1.097
Q59FR8	Galectin (Fragment)	1.039	1.07	1.096
A0A024RDF6	Heterogeneous nuclear ribonucleoprotein D-like, isoform CRA_a	1.156	1.039	1.096
Q13627	Dual specificity tyrosine-phosphorylation-regulated kinase 1A	0.92	1.038	1.096
B2RA03	cDNA, FLJ94640, highly similar to Homo sapiens keratin 18 (KRT18), mRNA	0.88	0.97	1.096
V9GYM8	Rho guanine nucleotide exchange factor 2	0.989	1.09	1.095
A8K6Q8	cDNA FLJ75881, highly similar to Homo sapiens transferrin receptor (p90, CD71) (TFRC), mRNA	0.979	0.998	1.095
Q549M8	CLE7	1.06	1.113	1.094
Q8IVF2	Protein AHNAK2	0.991	0.951	1.094
B7ZKM6	Uveal autoantigen with coiled-coil domains and ankyrin repeats	1.135	0.775	1.094
Q9H3S7	Tyrosine-protein phosphatase non-receptor type 23	1.067	0.996	1.093
Q9ULH0	Kinase D-interacting substrate of 220 kDa	1.076	0.923	1.093
Q12800	Alpha-globin transcription factor CP2	1.213	0.893	1.093
P21281	V-type proton ATPase subunit B, brain isoform	1.052	0.743	1.093
Q7Z4H7	HAUS augmin-like complex subunit 6	1.105	1.077	1.092
B7ZMF2	Fanconi anemia, complementation group I	1.005	0.849	1.092
B7Z6M0	Peptidylprolyl isomerase	1.098	1.081	1.091
A0A0S2Z556	Polyglutamine binding protein 1 isoform 2 (Fragment)	1.142	1.02	1.091
P40763	Signal transducer and activator of transcription 3	0.931	0.945	1.091
O95292	Vesicle-associated membrane protein-associated protein B/C	0.882	0.933	1.091
A8K6G9	cDNA FLJ76871, highly similar to Homo sapiens DEAH (Asp-Glu-Ala-His) box polypeptide 38 (DHX38), mRNA	1.058	0.811	1.091
Q8TCJ2	Dolichyl-diphosphooligosaccharide--protein glycosyltransferase subunit STT3B	0.904	0.739	1.091
A8K5S1	cDNA FLJ78650, highly similar to Homo sapiens mucosa associated lymphoid tissue lymphoma translocation gene 1 (MALT1), transcript variant 1, mRNA	0.881	1.059	1.09
Q9H6T3	RNA polymerase II-associated protein 3	1.189	1.017	1.09
O60524	Nuclear export mediator factor NEMF	0.987	0.986	1.09
Q8IYV2	DEAD (Asp-Glu-Ala-Asp) box polypeptide 20	1.071	0.963	1.09
V9HW37	Epididymis secretory protein Li 69	0.912	0.854	1.09
A0A024RD93	Phosphoribosylaminoimidazole carboxylase, phosphoribosylaminoimidazole succinocarboxamide synthetase, isoform CRA_c	1.057	0.982	1.089
B3KRQ2	cDNA FLJ34689 fis, clone MESAN2000815, highly similar to Homo sapiens leucine zipper protein 5 (LUZP5), mRNA	0.998	0.965	1.089
B2R5W3	Poly [ADP-ribose] polymerase	1.004	0.959	1.089
B4DL07	cDNA FLJ53353, highly similar to ATP-binding cassette sub-family D member 3	1.133	0.91	1.089
Q9BYG3	MKI67 FHA domain-interacting nucleolar phosphoprotein	0.964	0.862	1.089
Q14690	Protein RRP5 homolog	0.889	0.949	1.088
B2RBR9	cDNA, FLJ95650, highly similar to Homo sapiens karyopherin (importin) beta 1 (KPNB1), mRNA	0.967	0.914	1.088
Q14331	Protein FRG1	0.86	0.726	1.088
Q6IT96	Histone deacetylase	0.959	0.972	1.087
Q96D71	RalBP1-associated Eps domain-containing protein 1	1.196	0.954	1.087
A0A0A0MR51	Fatty acid desaturase 1	0.948	0.945	1.087
A0A024R5Z7	Annexin	0.89	0.934	1.087
O43765	Small glutamine-rich tetratricopeptide repeat-containing protein alpha	1.124	0.931	1.087
P36952	Serpin B5	0.955	0.737	1.087
B2RNR6	Zinc finger RNA binding protein	1.145	0.986	1.086
Q12959	Disks large homolog 1	1.022	1.151	1.085
J3QR44	Cyclin-dependent kinase 11B	0.882	0.973	1.085
A0A024R9N6	EH-domain containing 4, isoform CRA_a	1.049	0.805	1.085
Q9H6S3	Epidermal growth factor receptor kinase substrate 8-like protein 2	1.099	0.789	1.085
O94874	E3 UFM1-protein ligase 1	0.846	1.142	1.084
Q06787	Synaptic functional regulator FMR1	1.025	0.959	1.084
A0A024R718	Pre-B-cell colony enhancing factor 1, isoform CRA_a	0.973	0.959	1.084
A0A024RDG1	Vesicle docking protein p115, isoform CRA_a	1.061	0.949	1.084
Q5JSH3	WD repeat-containing protein 44	1.026	0.919	1.084
Q6WCQ1	Myosin phosphatase Rho-interacting protein	0.997	0.857	1.084
P16070	CD44 antigen	1.202	0.819	1.084
B2RDY9	Adenylyl cyclase-associated protein	0.961	1.029	1.083
X6R4W8	BUB3-interacting and GLEBS motif-containing protein ZNF207	1.166	1.025	1.083
O75223	Gamma-glutamylcyclotransferase	1.112	1.004	1.083
B2R5U7	cDNA, FLJ92633, highly similar to Homo sapiens CCAAT-box-binding transcription factor (CBF2), mRNA	1.122	0.992	1.083
Q9BZK7	F-box-like/WD repeat-containing protein TBL1XR1	1.117	1.057	1.082
Q5SQH4	DBP2 protein	1.167	1.053	1.082
V9HW63	Epididymis secretory sperm binding protein Li 97n	0.953	1.004	1.082
E1NZA1	Peroxisome proliferator activated receptor interacting complex protein	0.983	0.963	1.082
A0A0S2Z489	Proteasome (Prosome, macropain) 26S subunit, non-ATPase, 12, isoform CRA_a (Fragment)	0.953	0.852	1.082
Q8TEQ6	Gem-associated protein 5	1.073	0.851	1.082
A0A024R814	Ribosomal protein L7, isoform CRA_a	1.091	0.77	1.082
A8K5U9	cDNA FLJ75056, highly similar to Homo sapiens phosphatidylinositol binding clathrin assembly protein (PICALM), mRNA	1.013	1.055	1.081
C9JIF9	Acylamino-acid-releasing enzyme	1.079	1.033	1.081
O95864	Fatty acid desaturase 2	1.006	0.9	1.081
B4DJ30	cDNA FLJ61290, highly similar to Neutral alpha-glucosidase AB	1.08	0.781	1.081
Q01804	OTU domain-containing protein 4	1.123	1.108	1.08
Q8IU85	Calcium/calmodulin-dependent protein kinase type 1D	1.189	1.05	1.08
Q12888	TP53-binding protein 1	0.983	0.928	1.08
Q13228	Selenium-binding protein 1	1.064	0.768	1.08
Q8N3C0	Activating signal cointegrator 1 complex subunit 3	0.98	0.942	1.079
Q9UI12	V-type proton ATPase subunit H	0.981	0.886	1.079
Q99961	Endophilin-A2	1.142	0.848	1.079
B4DR61	Protein transport protein Sec61 subunit alpha isoform 1	0.876	0.79	1.079
Q6R327	Rapamycin-insensitive companion of mTOR	0.981	0.983	1.078
O60488	Long-chain-fatty-acid--CoA ligase 4	1.099	0.971	1.078
V9HWK2	Epididymis luminal protein 114	1.016	0.986	1.077
A0A0C4ZLW1	CDK5RAP2 protein	0.779	0.8	1.077
Q8IZH2	5'-3' exoribonuclease 1	1.077	0.964	1.076
Q8TEW0	Partitioning defective 3 homolog	0.927	0.888	1.076
A7E2V4	Zinc finger SWIM domain-containing protein 8	1.069	0.878	1.076
Q59ES3	Amino acid transporter (Fragment)	1.066	0.859	1.076
Q59GE4	Ribosomal protein S10 variant (Fragment)	1.043	0.851	1.076
A0A024R2K4	Leucine rich repeat (In FLII) interacting protein 2, isoform CRA_b	0.937	0.849	1.076
Q96DH6	RNA-binding protein Musashi homolog 2	1.109	1.177	1.075
A8K6V0	cDNA FLJ78676, highly similar to Homo sapiens SEC24 related gene family, member D (SEC24D), mRNA	1.021	1.016	1.075
Q9BZI7	Regulator of nonsense transcripts 3B	0.574	0.993	1.075
Q9Y2H0	Disks large-associated protein 4	1.038	0.861	1.075
Q96BN8	Ubiquitin thioesterase otulin	0.952	0.735	1.075
A0A0S2Z4B5	Serine/threonine-protein phosphatase (Fragment)	0.938	0.978	1.074
P55039	Developmentally-regulated GTP-binding protein 2	0.905	0.961	1.074
A0A024R8E4	Chromosome 9 open reading frame 32, isoform CRA_a	1.057	1.014	1.073
A8K2Z3	cDNA FLJ76092, highly similar to Homo sapiens 5'-nucleotidase, cytosolic II-like 1 (NT5C2L1), mRNA	1.005	0.964	1.073
B2R8Z8	cDNA, FLJ94136, highly similar to Homo sapiens synaptotagmin binding, cytoplasmic RNA interacting protein (SYNCRIP), mRNA	1.031	0.952	1.073
O14639	Actin-binding LIM protein 1	1.12	0.943	1.073
Q15047	Histone-lysine N-methyltransferase SETDB1	1.111	1.002	1.072
Q8TDD1	ATP-dependent RNA helicase DDX54	0.926	0.969	1.072
Q9UNS2	COP9 signalosome complex subunit 3	1.031	0.963	1.072
Q96JM3	Chromosome alignment-maintaining phosphoprotein 1	0.974	0.943	1.072
Q9NWY4	Histone PARylation factor 1	0.931	0.74	1.072
B4DYZ7	cDNA FLJ54316, highly similar to DNA polymerase subunit delta 3	1.026	1.051	1.071
Q9H6S0	Probable ATP-dependent RNA helicase YTHDC2	0.813	1.01	1.071
O60437	Periplakin	1	0.983	1.071
D3DSQ0	Pericentriolar material 1, isoform CRA_a	0.902	0.971	1.071
P30622	CAP-Gly domain-containing linker protein 1	0.964	0.953	1.071
P61160	Actin-related protein 2	0.969	0.941	1.071
Q9H788	SH2 domain-containing protein 4A	0.93	0.858	1.071
Q5SY16	Polynucleotide 5'-hydroxyl-kinase NOL9	1.147	0.828	1.071
Q9UPM8	AP-4 complex subunit epsilon-1	1.132	1.089	1.07
A0A087X0R6	Sorting nexin-12	1.042	1.039	1.07
Q53ET9	Ariadne homolog 2 variant (Fragment)	1.147	1.036	1.07
J3KR97	Tubulin-specific chaperone D	1.039	0.956	1.07
A0A0K0K1L8	Epididymis secretory sperm binding protein Li 129m	0.949	0.947	1.07
Q15631	Translin	0.987	0.945	1.07
Q7Z2Z2	Elongation factor-like GTPase 1	0.99	0.851	1.07
Q53H88	Dynactin 2 variant (Fragment)	1.02	0.83	1.07
Q6GQQ9	OTU domain-containing protein 7B	1.004	1.021	1.069
Q53F64	Heterogeneous nuclear ribonucleoprotein AB isoform a variant (Fragment)	1.09	1.017	1.069
Q8IX12	Cell division cycle and apoptosis regulator protein 1	0.99	0.998	1.069
B7Z6G2	cDNA FLJ56152, highly similar to Rho guanine nucleotide exchange factor 7	0.997	0.986	1.069
P20585	DNA mismatch repair protein Msh3	0.664	0.949	1.069
A0A024R652	Methylenetetrahydrofolate dehydrogenase (NADP+ dependent) 1, methenyltetrahydrofolate cyclohydrolase, formyltetrahydrofolate synthetase, isoform CRA_a	0.92	0.932	1.069
Q13596	Sorting nexin-1	1.077	1.031	1.068
Q8NCA5	Protein FAM98A	1.194	1.029	1.068
Q14320	Protein FAM50A	1.12	1.007	1.068
P30626	Sorcin	0.954	0.984	1.068
A0A0A0MTH3	Integrin-linked protein kinase	0.935	0.875	1.068
C9JEJ2	Choline-phosphate cytidylyltransferase A	0.949	1.052	1.067
Q9NVG8	TBC1 domain family member 13	0.882	1.034	1.067
Q13616	Cullin-1	0.876	0.985	1.067
A0A024R9G7	ATPase family, AAA domain containing 2, isoform CRA_c	1.099	0.895	1.067
Q712K3	Ubiquitin-conjugating enzyme E2 R2	0.986	0.871	1.067
A0A024R2T6	DEAH (Asp-Glu-Ala-His) box polypeptide 30, isoform CRA_b	0.849	0.832	1.067
Q59HG1	Chromosome-associated kinesin KIF4A variant (Fragment)	1.039	0.807	1.067
B4E218	cDNA FLJ61052, highly similar to Homo sapiens myosin head domain containing 1 (MYOHD1), transcript variant 2, mRNA	1.075	1.015	1.066
Q2M2I8	AP2-associated protein kinase 1	0.998	1.002	1.066
Q53GG0	Epithelial protein lost in neoplasm beta variant (Fragment)	0.961	1	1.066
B7ZKR9	DNA-directed RNA polymerase subunit	1.049	0.894	1.066
A0A023T6R1	Mago nashi protein	0.921	0.821	1.066
A0A024RDT9	Fibronectin type III domain containing 3A, isoform CRA_d	0.97	1.013	1.065
A0A024R8W0	DEAD (Asp-Glu-Ala-Asp) box polypeptide 48, isoform CRA_a	1.043	0.977	1.065
A0A024QZG0	Ring finger protein 40, isoform CRA_a	0.981	0.904	1.065
B2R7P8	cDNA, FLJ93545, highly similar to Homo sapiens 5-aminoimidazole-4-carboxamide ribonucleotide formyltransferase/IMP cyclohydrolase (ATIC), mRNA	1.021	0.944	1.064
Q02880	DNA topoisomerase 2-beta	0.933	0.944	1.064
Q8NB90	Spermatogenesis-associated protein 5	1.008	0.941	1.064
Q96N67	Dedicator of cytokinesis protein 7	0.958	0.884	1.064
A8K3C3	T-complex protein 1 subunit delta	0.892	0.842	1.064
A8K401	Prohibitin, isoform CRA_a	0.931	0.733	1.064
P58546	Myotrophin	0.925	1.124	1.063
O95817	BAG family molecular chaperone regulator 3	0.947	0.989	1.063
A0A024R7U6	DNA helicase	1.072	0.949	1.063
Q7Z3K3	Pogo transposable element with ZNF domain	1.006	0.899	1.063
O60502	Protein O-GlcNAcase	0.904	0.858	1.063
A0A024R9J0	RAD21 homolog (S. pombe), isoform CRA_a	0.992	0.813	1.063
P33897	ATP-binding cassette sub-family D member 1	0.896	0.668	1.063
Q6NUL6	PITPNA protein (Fragment)	1.181	1.063	1.062
Q86X55	Histone-arginine methyltransferase CARM1	1.094	1.028	1.062
Q9Y6G9	Cytoplasmic dynein 1 light intermediate chain 1	1.069	0.984	1.062
Q03001	Dystonin	1.034	0.946	1.062
B2RDQ3	cDNA, FLJ96718, highly similar to Homo sapiens splicing factor, arginine/serine-rich 10 (transformer 2 homolog, Drosophila) (SFRS10), mRNA	1.091	0.94	1.062
Q15642	Cdc42-interacting protein 4	1.144	0.908	1.062
A0A0S2Z410	Hydroxysteroid dehydrogenase 10 isoform 1 (Fragment)	1.057	0.713	1.062
A0A024R036	Disabled homolog 2, mitogen-responsive phosphoprotein (Drosophila), isoform CRA_a	1.085	1.014	1.061
Q9UJW0	Dynactin subunit 4	1.189	0.972	1.061
Q96AY4	Tetratricopeptide repeat protein 28	1.042	0.95	1.061
Q9H2U1	ATP-dependent RNA helicase DHX36	1.036	0.947	1.061
E5KNY5	Leucine-rich PPR-motif containing	0.992	0.921	1.061
Q9C0B5	Palmitoyltransferase ZDHHC5	1.018	0.906	1.061
A0A024R4U3	Tubulin tyrosine ligase-like family, member 12, isoform CRA_a	0.969	0.881	1.061
V9HWG3	Epididymis secretory protein Li 45	1.06	0.879	1.061
P26447	Protein S100-A4	1.035	0.868	1.061
P29372	DNA-3-methyladenine glycosylase	1.109	0.858	1.061
A0A140VJW5	Testicular tissue protein Li 192	0.939	0.748	1.061
P41250	Glycine--tRNA ligase	0.962	1.04	1.06
Q96CW5	Gamma-tubulin complex component 3	0.97	0.883	1.06
Q02750	Dual specificity mitogen-activated protein kinase kinase 1	0.948	0.843	1.06
P51531	Probable global transcription activator SNF2L2	1.071	0.951	1.059
O15061	Synemin	1.143	0.879	1.059
B7ZLZ7	Structural maintenance of chromosomes protein	1.004	0.873	1.059
Q53GR7	Solute carrier family 25, member 13 (Citrin) variant (Fragment)	1.033	0.866	1.059
Q96T37	Putative RNA-binding protein 15	1.011	0.816	1.059
P41236	Protein phosphatase inhibitor 2	0.949	1.051	1.058
J3QQJ0	SAP30-binding protein (Fragment)	1.069	0.97	1.058
F4ZW62	NF45	0.936	0.933	1.058
D6RFG8	Deoxycytidine kinase	0.997	0.925	1.058
B7Z8W8	Reticulon	0.961	0.853	1.058
B2RCM2	cDNA, FLJ96156, highly similar to Homo sapiens leucyl-tRNA synthetase (LARS), mRNA	0.907	0.85	1.058
Q53HV2	Chaperonin containing TCP1, subunit 7 (Eta) variant (Fragment)	0.922	0.833	1.058
A0A0S2Z3L2	ATPase Ca++ transporting cardiac muscle slow twitch 2 isoform 1 (Fragment)	0.969	0.807	1.058
V9HW80	Epididymis luminal protein 220	1.052	1.058	1.057
O60645	Exocyst complex component 3	0.966	0.962	1.057
B3KWV6	cDNA FLJ43948 fis, clone TESTI4014924, highly similar to Homo sapiens cytoplasmic FMR1 interacting protein 1 (CYFIP1), transcript variant 1, mRNA	0.905	0.884	1.057
A0A0A0MT60	Peptidylprolyl isomerase (Fragment)	1.028	0.836	1.057
B4DUQ1	cDNA FLJ54552, highly similar to Heterogeneous nuclear ribonucleoprotein K	1.016	0.91	1.056
Q8N556	Actin filament-associated protein 1	0.913	0.905	1.056
Q5U043	S-(hydroxymethyl)glutathione dehydrogenase	0.802	1.099	1.055
F4ZW66	NF110b	1.16	1.028	1.055
G3V1L9	Tight junction protein 1 (Zona occludens 1), isoform CRA_a	1.038	1.012	1.055
Q6PJG6	BRCA1-associated ATM activator 1	1.116	0.972	1.055
A0A140VK53	Testicular secretory protein Li 53	1.045	0.965	1.055
Q9H6R4	Nucleolar protein 6	1.01	0.964	1.055
P45973	Chromobox protein homolog 5	0.939	0.835	1.055
Q9BTT0	Acidic leucine-rich nuclear phosphoprotein 32 family member E	1.987	1.08	1.054
B3KN49	cDNA FLJ13562 fis, clone PLACE1008080, highly similar to Homo sapiens hexamethylene bis-acetamide inducible 1 (HEXIM1), mRNA	1.12	0.979	1.054
Q9H1E3	Nuclear ubiquitous casein and cyclin-dependent kinase substrate 1	0.942	0.808	1.054
P48059	LIM and senescent cell antigen-like-containing domain protein 1	1.024	1.019	1.053
Q93008	Probable ubiquitin carboxyl-terminal hydrolase FAF-X	1.014	0.972	1.053
A0A024R912	Uridine-cytidine kinase	1.08	0.955	1.053
Q9H4L5	Oxysterol-binding protein-related protein 3	0.965	0.943	1.053
V9HWD6	Epididymis secretory protein Li 1	0.94	0.923	1.053
Q9NSV4	Protein diaphanous homolog 3	0.939	0.892	1.053
X6RLX0	ELKS/Rab6-interacting/CAST family member 1	0.958	0.89	1.053
P00387	NADH-cytochrome b5 reductase 3	1.012	0.945	1.052
Q8N6T3	ADP-ribosylation factor GTPase-activating protein 1	1.037	1.004	1.051
O15347	High mobility group protein B3	1.107	0.966	1.051
A0A024RAL3	Zinc finger, FYVE domain containing 16, isoform CRA_a	0.973	0.929	1.051
A8K6I4	cDNA FLJ76877, highly similar to Homo sapiens superkiller viralicidic activity 2-like 2 (SKIV2L2), mRNA	0.989	0.9	1.051
D2CFK9	Nucleolar GTP-binding protein 1	0.941	0.852	1.051
A0A140VJK2	Glycerol-3-phosphate dehydrogenase	0.981	0.851	1.051
Q8WU90	Zinc finger CCCH domain-containing protein 15	1.003	0.847	1.051
E9KL35	Epididymis tissue sperm binding protein Li 3a	0.833	0.765	1.051
A0A024R6Z0	Dynein, cytoplasmic 1, light intermediate chain 2, isoform CRA_a	0.95	0.739	1.051
M0R0P8	Unconventional myosin-IXb	0.867	0.732	1.051
A8K3B6	Tyrosine-protein kinase	0.986	1.085	1.05
P04083	Annexin A1	0.992	0.979	1.05
Q5T8P6	RNA-binding protein 26	0.961	0.978	1.05
O75179	Ankyrin repeat domain-containing protein 17	1.058	0.974	1.05
E7ERK9	Translation initiation factor eIF-2B subunit delta	0.727	0.944	1.05
P30876	DNA-directed RNA polymerase II subunit RPB2	0.93	0.94	1.05
Q96LD4	Tripartite motif-containing protein 47	0.822	0.927	1.05
A0A0C4DFX9	Negative elongation factor A	1.026	0.92	1.05
Q10567	AP-1 complex subunit beta-1	1.14	0.906	1.05
Q6IPH7	RPL14 protein	0.993	0.744	1.05
P19623	Spermidine synthase	0.952	0.736	1.05
A0A1B0GTW1	Tight junction protein ZO-2	1.012	1.004	1.049
B7ZLW0	LPP protein	1.051	0.972	1.049
O94887	FERM, RhoGEF and pleckstrin domain-containing protein 2	1.044	0.909	1.049
Q8NBU5	ATPase family AAA domain-containing protein 1	0.993	0.837	1.049
Q12986	Transcriptional repressor NF-X1	1.079	1.016	1.048
V9HWC2	Epididymis secretory sperm binding protein Li 67p	0.912	1.011	1.048
P06396	Gelsolin	1.078	0.988	1.048
Q6P1Q9	Methyltransferase-like protein 2B	1.058	0.98	1.048
P54725	UV excision repair protein RAD23 homolog A	0.866	0.924	1.048
B2R5Y4	cDNA, FLJ92684, highly similar to Homo sapiens IK cytokine, down-regulator of HLA II (IK), mRNA	0.884	0.858	1.048
A5Y5A3	PC1/MRPS28 fusion protein	1.101	1.117	1.047
A0A1B0GVH5	Alpha-ketoglutarate-dependent dioxygenase FTO	1.157	1.048	1.047
A8K9E1	cDNA FLJ77957, highly similar to Homo sapiens HBS1-like (S. cerevisiae) (HBS1L), mRNA	1.05	1.009	1.047
Q96F88	Processing of 1, ribonuclease P/MRP subunit (S. cerevisiae)	0.813	0.961	1.047
Q59GK9	Ribosomal protein L21 variant (Fragment)	1.06	0.908	1.047
Q05086	Ubiquitin-protein ligase E3A	1.119	0.88	1.047
V9HW31	ATP synthase subunit beta	0.912	0.697	1.047
P52888	Thimet oligopeptidase	1.087	0.998	1.046
Q9NUQ3	Gamma-taxilin	1.015	0.966	1.046
D3DUP1	WNK lysine deficient protein kinase 1, isoform CRA_b	0.931	0.957	1.046
Q6PGP7	Tetratricopeptide repeat protein 37	0.992	0.921	1.046
Q16891	MICOS complex subunit MIC60	1.039	0.87	1.046
B4DZQ5	cDNA FLJ51417, highly similar to Serine/threonine-protein kinase PRP4 homolog (EC 2.7.11.1)	1.013	0.856	1.046
A8QI98	DIS3	0.938	0.843	1.046
A8KAM9	Peptidyl-prolyl cis-trans isomerase E	1.115	0.817	1.046
Q9P206	Uncharacterized protein KIAA1522	1.09	1.059	1.045
A0A0S2Q0B1	AT-rich interactive domain-containing protein 1A	1.101	1.029	1.045
A8K566	cDNA FLJ78246, highly similar to Homo sapiens splicing factor 3a, subunit 3, 60kDa (SF3A3), mRNA	1.103	0.946	1.045
A8K5C4	cDNA FLJ76290, highly similar to Homo sapiens TIA1 cytotoxic granule-associated RNA bindingprotein-like 1 (TIAL1), transcript variant 1, mRNA	1.05	0.923	1.045
Q6QNY5	UDP-N-acetylglucosamine-2-epimerase / N-acetylmannosamine kinase	0.994	0.898	1.045
B4DH02	cDNA FLJ50510, highly similar to Heat shock 70 kDa protein 4	0.942	1.004	1.044
Q13177	Serine/threonine-protein kinase PAK 2	1.084	0.987	1.044
Q58EY4	SWI/SNF related, matrix associated, actin dependent regulator of chromatin, subfamily c, member 1	1.08	0.931	1.044
A0A024R8S5	Protein disulfide-isomerase	1.034	0.827	1.044
Q9Y2V2	Calcium-regulated heat-stable protein 1	0.697	0.814	1.044
O94875	Sorbin and SH3 domain-containing protein 2	1.147	1.04	1.043
A0A024R102	SWI/SNF related, matrix associated, actin dependent regulator of chromatin, subfamily d, member 1, isoform CRA_e	1.16	1.012	1.043
P30044	Peroxiredoxin-5, mitochondrial	1.033	0.931	1.043
Q7Z4S6	Kinesin-like protein KIF21A	1.058	0.885	1.043
H0YL70	Transducin-like enhancer protein 3	0.868	1.046	1.042
O43776	Asparagine--tRNA ligase, cytoplasmic	0.999	0.952	1.042
B4DWX3	Importin subunit alpha	0.962	0.952	1.042
Q12802	A-kinase anchor protein 13	0.957	0.933	1.042
B2R5H0	Protein S100	1.044	0.918	1.042
E7EQZ4	Survival motor neuron protein	0.991	0.86	1.042
A8K690	cDNA FLJ76863, highly similar to Homo sapiens stress-induced-phosphoprotein 1 (Hsp70/Hsp90-organizing protein) (STIP1), mRNA	0.914	0.859	1.042
B3KPZ2	cDNA FLJ32487 fis, clone SKNSH1000002, highly similar to Prostaglandin E synthase 2 (EC 5.3.99.3)	1.186	0.857	1.042
A0A024RAH0	Mitogen-activated protein kinase kinase kinase 2, isoform CRA_a	0.756	1.06	1.041
Q9NZM1	Myoferlin	0.994	1.017	1.041
Q13501	Sequestosome-1	0.924	0.906	1.041
P46939	Utrophin	1.015	0.903	1.041
Q9Y2T2	AP-3 complex subunit mu-1	0.943	0.886	1.041
C9J7E5	Transportin-3	1.002	0.855	1.041
Q9UEY8	Gamma-adducin	1.022	0.799	1.041
O95782	AP-2 complex subunit alpha-1	0.841	0.708	1.041
Q08AM6	Protein VAC14 homolog	1.328	1.219	1.04
A8K6U7	cDNA FLJ78252, highly similar to Homo sapiens heterogeneous nuclear ribonucleoprotein U-like 1 (HNRPUL1), transcript variant 1, mRNA	1.083	0.943	1.04
P43034	Platelet-activating factor acetylhydrolase IB subunit alpha	0.913	1.155	1.039
B0LPF3	Growth factor receptor-bound protein 2	1.043	0.998	1.039
A0A0K0K1K4	Proteasome subunit alpha type	0.958	0.814	1.039
Q59E89	DnaJ (Hsp40) homolog, subfamily B, member 4 variant (Fragment)	0.916	0.804	1.039
Q6IQ30	Polyadenylate-binding protein	0.979	0.893	1.038
O75391	Sperm-associated antigen 7	1.079	0.986	1.037
Q6LES2	Annexin (Fragment)	0.923	0.926	1.037
Q5T5H1	Alpha-endosulfine	0.944	0.884	1.037
J3KN01	Afadin	1.041	1.016	1.036
O95263	High affinity cAMP-specific and IBMX-insensitive 3',5'-cyclic phosphodiesterase 8B	1.04	0.943	1.036
P49588	Alanine--tRNA ligase, cytoplasmic	0.872	0.907	1.036
O14920	Inhibitor of nuclear factor kappa-B kinase subunit beta	1.057	0.827	1.036
Q12996	Cleavage stimulation factor subunit 3	1.078	0.959	1.035
Q16513	Serine/threonine-protein kinase N2	1.042	0.956	1.035
J3QTA2	BAG family molecular chaperone regulator 1	1.023	0.907	1.035
A0A0A0MSS8	Aldo-keto reductase family 1 member C3	1.173	0.898	1.035
Q8WYP5	Protein ELYS	0.945	0.892	1.035
A0A024R250	Nucleolar protein 8, isoform CRA_a	0.975	0.854	1.035
Q5K651	Sterile alpha motif domain-containing protein 9	0.865	0.817	1.035
Q15392	Delta(24)-sterol reductase	1.288	0.782	1.035
B7ZKQ8	Podocalyxin	1.164	1	1.034
B2R9Y2	cDNA, FLJ94609	1.164	0.966	1.034
V9HWE1	Epididymis luminal protein 113	0.907	0.941	1.034
B4DS14	cDNA FLJ55519, highly similar to Kinesin light chain 1	0.951	0.833	1.034
Q8IWZ3	Ankyrin repeat and KH domain-containing protein 1	0.985	1.023	1.033
M0R2B7	DNA polymerase	1.199	0.985	1.033
B7Z6Z4	Myosin light polypeptide 6	0.994	0.983	1.033
P78362	SRSF protein kinase 2	1.082	0.938	1.033
P30520	Adenylosuccinate synthetase isozyme 2	0.948	0.913	1.033
B5BUC0	Glycogen synthase kinase-3 beta (Fragment)	0.945	0.831	1.033
B4DWA6	cDNA FLJ60094, highly similar to F-actin capping protein subunit beta	0.943	0.877	1.032
Q71RC2	La-related protein 4	0.969	0.795	1.032
Q96B36	Proline-rich AKT1 substrate 1	1.102	0.993	1.031
P18031	Tyrosine-protein phosphatase non-receptor type 1	1.153	0.97	1.031
P30260	Cell division cycle protein 27 homolog	0.933	0.936	1.031
Q9Y3Z3	Deoxynucleoside triphosphate triphosphohydrolase SAMHD1	0.983	0.914	1.031
P20020	Plasma membrane calcium-transporting ATPase 1	1.03	0.898	1.031
Q9Y679	Ancient ubiquitous protein 1	0.997	0.859	1.031
A0A087WX23	Retrotransposon-derived protein PEG10	1.06	0.833	1.031
B2R642	cDNA, FLJ92775, highly similar to Homo sapiens melanoma cell adhesion molecule (MCAM), mRNA	1.149	0.926	1.03
Q8NI08	Nuclear receptor coactivator 7	1.128	0.822	1.03
A0A024R9T6	HCG17415, isoform CRA_a	1.154	1.028	1.029
Q7Z4X0	MO25-like protein	0.965	0.95	1.029
P35611	Alpha-adducin	1.009	0.914	1.029
Q59EG8	Proteasome 26S non-ATPase subunit 2 variant (Fragment)	0.941	0.9	1.029
P42695	Condensin-2 complex subunit D3	1.029	0.875	1.029
A8K9K6	cDNA FLJ76962, highly similar to Homo sapiens nucleolar protein 5A (56kDa with KKE/D repeat) (NOL5A), mRNA	0.897	0.818	1.029
Q9BZZ5	Apoptosis inhibitor 5	1.174	1.061	1.028
Q96QK1	Vacuolar protein sorting-associated protein 35	0.959	0.883	1.028
O60701	UDP-glucose 6-dehydrogenase	1.139	0.88	1.028
B2RDF5	cDNA, FLJ96587, highly similar to Homo sapiens SUMO-1 activating enzyme subunit 2 (UBA2), mRNA	1.108	0.825	1.028
Q9NXF1	Testis-expressed protein 10	1.223	1.101	1.027
Q9NT62	Ubiquitin-like-conjugating enzyme ATG3	1.029	0.976	1.027
A8K4T6	cDNA FLJ76282, highly similar to Homo sapiens proteasome (prosome, macropain) 26S subunit, non-ATPase, 5 (PSMD5), mRNA	0.98	0.956	1.027
A8K3R2	Ribosome biogenesis protein BOP1	0.985	0.924	1.027
Q9GZZ1	N-alpha-acetyltransferase 50	0.838	0.918	1.027
B3KSL5	cDNA FLJ36545 fis, clone TRACH2006670, highly similar to RNA-binding protein Luc7-like 2	1.09	0.906	1.027
A0A024QZT2	Exocyst complex component 2, isoform CRA_a	0.993	0.892	1.027
Q59GY2	Ribosomal protein L4 variant (Fragment)	1.05	0.828	1.027
Q6IPI1	60S ribosomal protein L29	0.959	0.762	1.027
A8K132	cDNA FLJ75476, highly similar to Homo sapiens glutaminase (GLS), mRNA	0.879	0.746	1.027
Q14019	Coactosin-like protein	0.931	0.851	1.026
E5KN59	Peptidyl-prolyl cis-trans isomerase D	0.928	1.012	1.025
B2RDI5	cDNA, FLJ96627, highly similar to Homo sapiens calpain 1, (mu/I) large subunit (CAPN1), mRNA	0.958	0.959	1.025
Q9H6F5	Coiled-coil domain-containing protein 86	1.015	0.899	1.025
D7RF68	AGTRAP-BRAF fusion protein	1.019	0.978	1.024
Q9H9A6	Leucine-rich repeat-containing protein 40	0.966	0.914	1.024
P16333	Cytoplasmic protein NCK1	1.177	0.901	1.024
Q6UX04	Peptidyl-prolyl cis-trans isomerase CWC27 homolog	1.055	0.984	1.023
A8K4W5	cDNA FLJ76813, highly similar to Homo sapiens acetyl-Coenzyme A acetyltransferase 2 (acetoacetyl Coenzyme A thiolase), mRNA	0.973	0.955	1.023
O15231	Zinc finger protein 185	1.073	0.882	1.023
A0A024R0C3	Nicotinamide nucleotide transhydrogenase, isoform CRA_a	0.796	0.718	1.023
Q9NUU7	ATP-dependent RNA helicase DDX19A	0.927	0.997	1.022
B2R657	Annexin	1.006	0.936	1.022
E5KQF6	Glucocorticoid receptor	0.904	0.898	1.022
A8K6X9	cDNA FLJ76427, highly similar to Homo sapiens SH2 domain binding protein 1 (tetratricopeptide repeat containing) (SH2BP1), mRNA	1.094	0.872	1.022
B7Z6F7	cDNA FLJ61705, highly similar to Symplekin	0.892	0.738	1.022
Q6MZT3	Uncharacterized protein DKFZp686C1054	1.044	0.956	1.021
P85037	Forkhead box protein K1	0.992	0.936	1.021
B3KY60	cDNA FLJ16777 fis, clone BRHIP2029567, highly similar to Cell division cycle 5-like protein	1.082	0.899	1.021
B2RB52	cDNA, FLJ95314, highly similar to Homo sapiens transducin (beta)-like 2 (TBL2), transcript variant 1, mRNA	0.996	0.899	1.021
Q9H2G2	STE20-like serine/threonine-protein kinase	0.94	0.858	1.021
A8K8N3	cDNA FLJ78740, highly similar to Homo sapiens sperm associated antigen 5 (SPAG5), mRNA	1.094	0.804	1.02
Q9BRF8	Serine/threonine-protein phosphatase CPPED1	1.037	0.985	1.019
F6IR49	MHC class I antigen (Fragment)	0.613	0.98	1.019
A1X283	SH3 and PX domain-containing protein 2B	0.903	0.905	1.019
V9HWC7	Epididymis secretory sperm binding protein Li 128m	0.977	0.893	1.019
P08651	Nuclear factor 1 C-type	0.93	0.876	1.019
A0A140VJF4	Biliverdin reductase A	1.157	0.865	1.019
A0A0X1KG71	Negative elongation factor B	0.944	0.862	1.018
P53597	Succinate--CoA ligase [ADP/GDP-forming] subunit alpha, mitochondrial	0.909	0.773	1.018
Q9UPU5	Ubiquitin carboxyl-terminal hydrolase 24	1.064	0.965	1.017
Q2KHR3	Glutamine and serine-rich protein 1	0.943	0.903	1.017
Q2VIL1	RcNIP30 (Fragment)	0.984	0.879	1.017
A0A024RAH8	RNA helicase	0.963	0.803	1.017
Q8IWJ2	GRIP and coiled-coil domain-containing protein 2	0.759	1.03	1.016
A0A024R8A2	GTPase activating protein and VPS9 domains 1, isoform CRA_d	0.915	0.993	1.016
A0A075B752	Annexin	0.958	0.895	1.016
A0A024RDQ8	Replication factor C (Activator 1) 3, 38kDa, isoform CRA_a	1.043	0.882	1.016
A0A024QYX3	RNA binding motif (RNP1, RRM) protein 3, isoform CRA_c	0.978	0.774	1.016
O15357	Phosphatidylinositol 3,4,5-trisphosphate 5-phosphatase 2	0.925	0.999	1.015
Q96RT1	Erbin	1.007	0.985	1.015
A0A024R5X3	SAFB-like, transcription modulator, isoform CRA_b	1.019	0.924	1.015
Q53EY9	F-box only protein 22 isoform a variant (Fragment)	1.051	0.91	1.015
Q8WXX5	DnaJ homolog subfamily C member 9	1.039	0.811	1.015
A0A024RAM4	Microtubule-associated protein 1B, isoform CRA_b	0.933	0.976	1.014
A0A024R637	TBC1 domain family, member 4, isoform CRA_b	0.982	0.902	1.014
Q5TDF0	Cancer-related nucleoside-triphosphatase	1.052	0.774	1.014
Q52LJ0	Protein FAM98B	1.035	0.97	1.013
A0A024R1K0	Eukaryotic translation initiation factor 4E nuclear import factor 1, isoform CRA_a	0.937	0.963	1.013
Q68CP9	AT-rich interactive domain-containing protein 2	0.91	0.802	1.013
O75592	E3 ubiquitin-protein ligase MYCBP2	1.083	0.982	1.012
A0A0A0MRI2	Sorting nexin	0.997	0.926	1.011
P16152	Carbonyl reductase [NADPH] 1	0.884	0.834	1.011
Q8N5A0	Eukaryotic translation initiation factor 5B	0.896	0.94	1.01
F5H039	Gephyrin	0.984	0.821	1.01
Q9UKY7	Protein CDV3 homolog	0.93	0.817	1.01
A0A024RCJ8	HCG1821276, isoform CRA_a	0.97	0.808	1.01
Q13057	Bifunctional coenzyme A synthase	0.896	1.139	1.009
Q6NUQ4	Transmembrane protein 214	0.918	0.985	1.009
A0A087WYR3	Tumor protein D54	0.998	0.966	1.009
Q9Y217	Myotubularin-related protein 6	1.034	0.991	1.008
O95486	Protein transport protein Sec24A	1.108	0.951	1.008
Q68CZ2	Tensin-3	0.949	0.944	1.008
A9UK01	Rho GTPase activating protein	0.986	0.911	1.008
Q59EI9	ADP,ATP carrier protein, liver isoform T2 variant (Fragment)	0.808	0.718	1.008
Q96BH1	E3 ubiquitin-protein ligase RNF25	1.079	1.016	1.007
Q00577	Transcriptional activator protein Pur-alpha	1.027	0.964	1.007
A8K5Q1	cDNA FLJ77548, highly similar to Homo sapiens bin3, bicoid-interacting 3, homolog (Drosophila) (BCDIN3), mRNA	1.046	0.931	1.007
Q99543	DnaJ homolog subfamily C member 2	0.936	0.883	1.007
B2R665	cDNA, FLJ92810, highly similar to Homo sapiens protein phosphatase 1G (formerly 2C), magnesium-dependent, gamma isoform (PPM1G), mRNA	0.959	0.805	1.007
A0A0B4J1V8	HCG2039996	0.932	0.77	1.007
Q92575	UBX domain-containing protein 4	0.998	0.73	1.007
E9PCH4	Uncharacterized protein	1.087	1.079	1.006
Q9UBC2	Epidermal growth factor receptor substrate 15-like 1	0.951	1.022	1.006
Q8NDI1	EH domain-binding protein 1	1.087	0.936	1.006
P30837	Aldehyde dehydrogenase X, mitochondrial	1.053	0.823	1.006
H7C2Q8	EBNA1 binding protein 2, isoform CRA_d	1.033	0.811	1.006
Q53EM5	Transketolase variant (Fragment)	0.921	0.947	1.005
F8W0Q9	Periphilin-1	1.266	0.946	1.005
P57678	Gem-associated protein 4	0.996	0.92	1.005
Q86U86	Protein polybromo-1	1.094	0.9	1.005
A0A024QZH6	Serine arginine-rich pre-mRNA splicing factor SR-A1, isoform CRA_a	0.986	0.888	1.005
Q9ULG6	Cell cycle progression protein 1	0.777	0.87	1.005
A0A024R491	Chromosome 2 open reading frame 33, isoform CRA_a	0.958	1.107	1.004
A0A090N7Y2	ATP-binding cassette, sub-family F (GCN20), member 2	0.907	0.947	1.004
Q13131	5'-AMP-activated protein kinase catalytic subunit alpha-1	0.798	0.895	1.004
Q5VTR2	E3 ubiquitin-protein ligase BRE1A	1.164	0.878	1.004
A4D0U5	Testis derived transcript (3 LIM domains)	0.914	0.788	1.004
Q15057	Arf-GAP with coiled-coil, ANK repeat and PH domain-containing protein 2	1.162	0.972	1.003
P09382	Galectin-1	1.114	0.958	1.002
Q13439	Golgin subfamily A member 4	0.97	0.925	1.002
Q9HCD6	Protein TANC2	1.096	0.912	1.002
Q8N9Q2	Protein SREK1IP1	0.939	0.874	1.002
P51116	Fragile X mental retardation syndrome-related protein 2	0.997	0.839	1.002
A0A0B4J2E5	Uncharacterized protein	1.161	1.004	1.001
Q9Y6Y8	SEC23-interacting protein	0.983	0.983	1.001
P23921	Ribonucleoside-diphosphate reductase large subunit	0.98	0.917	1.001
Q9UBV8	Peflin	0.644	1.039	1
A6NIW2	Dedicator of cytokinesis protein 11	0.915	0.952	1
Q5T4S7	E3 ubiquitin-protein ligase UBR4	1.052	0.914	1
B2R6S5	UMP-CMP kinase	0.992	0.821	1
A1KYQ7	Eukaryotic translation initiation factor 3 subunit C	0.881	0.911	0.999
O00193	Small acidic protein	1.106	0.88	0.999
Q9H814	Phosphorylated adapter RNA export protein	1.089	0.878	0.999
P35270	Sepiapterin reductase	1.047	0.877	0.999
Q70E73	Ras-associated and pleckstrin homology domains-containing protein 1	1.038	0.869	0.999
O75832	26S proteasome non-ATPase regulatory subunit 10	0.975	0.861	0.999
Q53EP0	Fibronectin type III domain-containing protein 3B	1.124	0.843	0.999
A0A024QZ70	TAO kinase 1, isoform CRA_a	1.283	1.151	0.998
A0A024R203	Proteasome (Prosome, macropain) activator subunit 3 (PA28 gamma Ki), isoform CRA_a	0.948	0.93	0.998
Q8TC07	TBC1 domain family member 15	0.926	0.857	0.998
Q9NUQ6	SPATS2-like protein	0.898	0.818	0.998
A0A0S2Z404	Regulator of chromosome condensation 1 isoform 2 (Fragment)	1.045	0.699	0.998
Q96K76	Ubiquitin carboxyl-terminal hydrolase 47	0.971	0.969	0.997
B2R7E8	cDNA, FLJ93412, highly similar to Homo sapiens replication protein A2, 32kDa (RPA2), mRNA	1.071	0.92	0.997
Q12788	Transducin beta-like protein 3	1.039	0.893	0.997
Q59H77	T-complex protein 1 subunit gamma (Fragment)	0.847	0.843	0.997
Q03135	Caveolin-1	0.952	0.802	0.997
P27695	DNA-(apurinic or apyrimidinic site) lyase	0.886	0.798	0.997
P10586	Receptor-type tyrosine-protein phosphatase F	1.075	0.968	0.996
O95235	Kinesin-like protein KIF20A	1.094	0.843	0.996
Q6UWP8	Suprabasin	0.796	0.724	0.996
D6RFN0	COP9 signalosome complex subunit 4	1.033	0.972	0.995
Q9C0D5	Protein TANC1	0.997	0.905	0.995
A8K3A8	cDNA FLJ75085, highly similar to Homo sapiens glutaminyl-tRNA synthetase (QARS), mRNA	0.902	0.826	0.995
J3KQ32	Obg-like ATPase 1	0.993	0.758	0.995
Q6I9T1	Mothers against decapentaplegic homolog	1.015	0.693	0.994
O14936	Peripheral plasma membrane protein CASK	1.116	1.022	0.993
A0A024R9I0	V-type proton ATPase subunit C	0.957	0.837	0.993
A6NDU8	UPF0600 protein C5orf51	1.053	0.775	0.993
X5DR09	General transcription factor IIi isoform A (Fragment)	1.073	0.998	0.992
B3KSP9	cDNA FLJ36765 fis, clone 3NB691000191	1.019	0.832	0.992
B4DYF4	cDNA FLJ56176, highly similar to Poly(A) polymerase alpha (EC 2.7.7.19)	0.935	0.828	0.992
Q6KC79	Nipped-B-like protein	0.982	0.827	0.992
B2RB90	cDNA, FLJ95375, highly similar to Homo sapiens glutamine-fructose-6-phosphate transaminase 2 (GFPT2), mRNA	1.094	0.824	0.992
A3R0T7	Liver histone H1e	0.855	0.648	0.992
B3KSZ4	cDNA FLJ37346 fis, clone BRAMY2021310, highly similar to Transcriptional repressor p66 beta	1.082	1.032	0.991
Q8WXE0	Caskin-2	1.224	0.815	0.991
O60341	Lysine-specific histone demethylase 1A	0.796	0.75	0.991
P07954	Fumarate hydratase, mitochondrial	0.961	0.699	0.991
Q13136	Liprin-alpha-1	0.972	0.676	0.991
A0A024R5C5	Pyruvate carboxylase	0.944	0.977	0.99
Q9BZG1	Ras-related protein Rab-34	1.035	0.962	0.99
A0A140VK70	Testis secretory sperm-binding protein Li 197a	0.945	0.905	0.99
B2RBE5	cDNA, FLJ95468, highly similar to Homo sapiens transcriptional coactivator tubedown-100 (TBDN100),transcript variant 1, mRNA	0.915	0.901	0.99
Q9Y5Q9	General transcription factor 3C polypeptide 3	1.221	0.892	0.99
Q14692	Ribosome biogenesis protein BMS1 homolog	0.902	0.983	0.989
Q9Y3E8	CGI-150 protein	1.119	0.946	0.989
Q6PJT7	Zinc finger CCCH domain-containing protein 14	0.953	0.846	0.989
O95429	BAG family molecular chaperone regulator 4	0.784	0.827	0.989
A0A024R454	Carbamoyl-phosphate synthetase 1, mitochondrial, isoform CRA_a	0.888	0.727	0.989
O14976	Cyclin-G-associated kinase	0.975	1.099	0.988
D3DNI2	Profilin (Fragment)	1.019	1.093	0.988
A0A024RAC0	Leucine zipper protein 1, isoform CRA_a	0.935	0.986	0.988
Q9H3N1	Thioredoxin-related transmembrane protein 1	1.109	0.985	0.988
Q9UKJ3	G patch domain-containing protein 8	1.052	0.955	0.988
A8K5Y7	cDNA FLJ78655, highly similar to Homo sapiens exportin 5 (XPO5), mRNA	1.07	0.929	0.988
P35251	Replication factor C subunit 1	1.059	0.923	0.988
Q15645	Pachytene checkpoint protein 2 homolog	0.901	0.898	0.988
Q59EL4	PRPF4 protein variant (Fragment)	0.899	0.88	0.988
A0A024R0C7	CTTNBP2 N-terminal like, isoform CRA_b	0.921	0.974	0.987
A0A024QZN9	Voltage-dependent anion channel 2, isoform CRA_a	0.849	0.913	0.987
Q9BTE3	Mini-chromosome maintenance complex-binding protein	0.855	0.824	0.987
P13533	Myosin-6	1.103	0.82	0.987
Q8WX93	Palladin	1.025	1.041	0.986
B3KTJ9	cDNA FLJ38393 fis, clone FEBRA2007212	0.976	0.958	0.986
A0A1U9X8I7	SKIV2L	0.889	0.856	0.986
B2RAH7	cDNA, FLJ94921, highly similar to Homo sapiens prolyl endopeptidase (PREP), mRNA	1.197	0.952	0.985
V9HW22	Epididymis luminal protein 33	0.957	0.893	0.985
Q6DD88	Atlastin-3	0.962	0.89	0.985
Q9C0I1	Myotubularin-related protein 12	1.097	0.802	0.985
D3DVC4	Nestin, isoform CRA_c	0.921	0.957	0.984
Q9NW82	WD repeat-containing protein 70	1.142	0.953	0.984
O95453	Poly(A)-specific ribonuclease PARN	0.982	0.922	0.984
Q8N806	Putative E3 ubiquitin-protein ligase UBR7	0.983	0.881	0.984
A0A0S2Z4A5	DNA helicase (Fragment)	0.973	0.786	0.984
A0A087X1N8	Serpin B6	1.116	1.028	0.983
Q7Z6E9	E3 ubiquitin-protein ligase RBBP6	0.996	0.975	0.983
B3KNI0	cDNA FLJ14646 fis, clone NT2RP2001883, highly similar to Homo sapiens CGI-01 protein mRNA	1.07	0.938	0.983
A0A024R5H6	Phosphofurin acidic cluster sorting protein 1, isoform CRA_a	1.087	0.92	0.983
D6W4Z6	HCG23833, isoform CRA_b	1.129	0.88	0.983
B7Z6D1	cDNA FLJ57430, highly similar to DNA-directed RNA polymerase II 33 kDa polypeptide (EC 2.7.7.6)	0.878	0.861	0.983
A0A1B0GW77	Alpha-aminoadipic semialdehyde dehydrogenase	0.893	0.848	0.983
Q6FI81	Anamorsin	0.893	0.825	0.983
Q59HH3	Trifunctional purine biosynthetic protein adenosine-3 (Fragment)	0.822	0.811	0.983
Q99700	Ataxin-2	0.927	0.766	0.983
A5PLM5	Exosome component 9	1.013	1.044	0.982
Q14643	Inositol 1,4,5-trisphosphate receptor type 1	1.054	0.916	0.982
O95251	Histone acetyltransferase KAT7	0.885	0.741	0.982
A0A1B0GUI1	Ral GTPase-activating protein subunit alpha-1	0.596	0.944	0.981
B4E3I3	cDNA FLJ59614, highly similar to Ubiquitin fusion degradation protein 1 homolog	1.04	0.925	0.981
Q15418	Ribosomal protein S6 kinase alpha-1	0.869	0.922	0.981
A8K6T5	cDNA FLJ75144, highly similar to Homo sapiens ash2 (absent, small, or homeotic)-like (ASH2L), mRNA	1.032	0.92	0.981
Q5T6F2	Ubiquitin-associated protein 2	0.868	0.917	0.981
O75616	GTPase Era, mitochondrial	0.959	0.877	0.981
Q6XZF7	Dynamin-binding protein	0.837	1.04	0.98
P50851	Lipopolysaccharide-responsive and beige-like anchor protein	0.874	1.011	0.98
A0A024R4H4	Kinesin family member 1B, isoform CRA_b	1.002	1.003	0.98
P15121	Aldose reductase	1.074	0.916	0.98
Q5BIX2	Chromosome 18 open reading frame 25, isoform CRA_a	1.056	0.858	0.98
A0A024R101	Spermatogenesis associated, serine-rich 2, isoform CRA_a	0.927	0.83	0.98
B4DX78	cDNA FLJ55484, highly similar to ATP-dependent RNA helicase DDX39 (EC 3.6.1.-)	0.875	0.806	0.98
A0A024R8D2	Solute carrier family 27 (Fatty acid transporter), member 4, isoform CRA_a	0.923	0.798	0.98
Q86XL3	Ankyrin repeat and LEM domain-containing protein 2	1.063	1.016	0.979
Q76LA1	CSTB protein	1.026	0.983	0.979
P16591	Tyrosine-protein kinase Fer	1.021	0.955	0.979
Q6FHK8	Phosphoglycerate mutase	0.895	0.854	0.979
Q6ICQ8	ARHG protein (Fragment)	0.864	0.79	0.979
Q9HAU5	Regulator of nonsense transcripts 2	0.985	1.021	0.978
A0A024R1S7	SWI/SNF related, matrix associated, actin dependent regulator of chromatin, subfamily e, member 1, isoform CRA_a	0.921	1.001	0.978
O15111	Inhibitor of nuclear factor kappa-B kinase subunit alpha	1.121	0.998	0.978
Q14790	Caspase-8	1.183	0.981	0.978
A0A0S2Z5C9	Putative tRNA (cytidine(32)/guanosine(34)-2'-O)-methyltransferase	1.034	0.958	0.978
C9JME2	FERM, RhoGEF and pleckstrin domain-containing protein 1	0.903	0.89	0.978
Q96T67	TOB3	0.798	0.668	0.978
D9ZGF8	Rho-associated protein kinase	0.98	0.919	0.977
O75934	Pre-mRNA-splicing factor SPF27	1.022	0.888	0.977
A8K492	cDNA FLJ76789, highly similar to Homo sapiens methionine-tRNA synthetase (MARS), mRNA	0.88	0.848	0.977
Q9Y4W2	Ribosomal biogenesis protein LAS1L	0.893	0.815	0.977
P11274	Breakpoint cluster region protein	0.983	0.808	0.977
O60716	Catenin delta-1	0.886	1.035	0.976
A0A0S2Z4Z9	Non-POU domain containing octamer-binding isoform 1 (Fragment)	0.872	0.988	0.976
P33527	Multidrug resistance-associated protein 1	1.024	0.986	0.976
A0A1B0GUA8	Kinesin-like protein KIF13A	1.06	0.975	0.976
Q4LE38	IKBKAP variant protein (Fragment)	1.021	0.967	0.976
A0A109NGN6	Proteasome subunit alpha type	1.016	0.82	0.976
A8K8U1	cDNA FLJ77762, highly similar to Homo sapiens cullin-associated and neddylation-dissociated 1 (CAND1), mRNA	0.972	0.901	0.975
P12081	Histidine--tRNA ligase, cytoplasmic	1.028	0.856	0.975
P55809	Succinyl-CoA:3-ketoacid coenzyme A transferase 1, mitochondrial	1.035	0.777	0.975
A0A087X2H1	E3 ubiquitin-protein ligase HECTD1	0.868	0.736	0.975
Q9UPQ0	LIM and calponin homology domains-containing protein 1	0.883	0.981	0.973
Q15075	Early endosome antigen 1	0.901	0.906	0.973
B4DYZ1	RNA helicase	0.794	0.885	0.973
Q9H0B6	Kinesin light chain 2	0.946	0.838	0.973
Q12769	Nuclear pore complex protein Nup160	0.865	0.817	0.973
Q99615	DnaJ homolog subfamily C member 7	0.914	0.792	0.973
Q5VZ89	DENN domain-containing protein 4C	1.164	1	0.972
A0A0G2JH68	Protein diaphanous homolog 1	0.932	0.944	0.972
Q53HB3	Proteasome 26S ATPase subunit 1 variant (Fragment)	0.9	0.9	0.972
Q1KMD3	Heterogeneous nuclear ribonucleoprotein U-like protein 2	0.941	0.865	0.972
B7ZM99	MTHFD1L protein	0.827	0.768	0.972
F8WA39	Myotubularin-related protein 1	1.054	1.063	0.971
A0A140VJE8	AP complex subunit beta	1.001	0.949	0.971
Q15436	Protein transport protein Sec23A	0.961	0.894	0.971
Q5TH30	NDRG family member 3, isoform CRA_c	0.871	0.85	0.971
A0A0S2Z5M8	ElaC homolog 2 (E. coli), isoform CRA_b (Fragment)	0.964	0.766	0.971
Q9NPI1	Bromodomain-containing protein 7	0.858	0.762	0.971
O75116	Rho-associated protein kinase 2	0.939	0.952	0.97
Q9H2J4	Phosducin-like protein 3	1.148	1.06	0.969
A0A024R1X0	Cancer susceptibility candidate 3, isoform CRA_a	1.139	1.036	0.969
Q96KB5	Lymphokine-activated killer T-cell-originated protein kinase	1.036	1.031	0.969
Q13451	Peptidyl-prolyl cis-trans isomerase FKBP5	0.897	0.942	0.969
O75410	Transforming acidic coiled-coil-containing protein 1	1.033	0.761	0.969
B4E0Z6	cDNA FLJ59809, highly similar to Bone marrow stromal antigen 2	1.054	1.071	0.968
Q9UGP4	LIM domain-containing protein 1	1.101	1.001	0.968
B3V096	BetaCstF-64 variant 2	1.099	0.978	0.968
A0A0S2Z5M1	SEC63-like (S. cerevisiae) (Fragment)	0.94	0.784	0.968
O14802	DNA-directed RNA polymerase III subunit RPC1	1.068	0.683	0.968
O75165	DnaJ homolog subfamily C member 13	0.962	0.951	0.967
Q6AWA4	Uncharacterized protein DKFZp686O0870 (Fragment)	1.003	0.84	0.967
O43823	A-kinase anchor protein 8	1.078	0.839	0.967
Q08379	Golgin subfamily A member 2	1.045	0.978	0.966
Q6P1N0	Coiled-coil and C2 domain-containing protein 1A	0.87	0.93	0.966
Q8IW35	Centrosomal protein of 97 kDa	1.165	0.917	0.966
H3BND4	Pyridoxal-dependent decarboxylase domain-containing protein 1	0.972	0.901	0.966
Q86W92	Liprin-beta-1	1.063	0.88	0.966
Q9Y2W2	WW domain-binding protein 11	1.025	0.818	0.966
O60664	Perilipin-3	0.992	0.98	0.964
A0A0S2Z5J4	Adaptor-related protein complex 3 beta 1 subunit isoform 1 (Fragment)	1.018	0.955	0.964
Q9NS87	Kinesin-like protein KIF15	0.939	0.951	0.964
A0MZ66	Shootin-1	1.125	0.904	0.964
Q05D08	PA2G4 protein (Fragment)	1.081	0.899	0.964
Q96EB6	NAD-dependent protein deacetylase sirtuin-1	1.009	0.794	0.964
Q9Y446	Plakophilin-3	1.019	0.783	0.964
P42566	Epidermal growth factor receptor substrate 15	0.987	1.024	0.963
Q8WVC0	RNA polymerase-associated protein LEO1	1.288	1.012	0.963
A0A075B6F9	Nitric oxide synthase-interacting protein	0.907	0.88	0.963
A8K6K7	Glycogen [starch] synthase	0.96	0.864	0.963
Q96RG5	Insulin receptor substrate 2 insertion mutant (Fragment)	0.725	0.863	0.963
P21399	Cytoplasmic aconitate hydratase	0.868	0.869	0.962
O15056	Synaptojanin-2	1.149	0.748	0.962
Q13045	Protein flightless-1 homolog	1.22	0.974	0.961
B2R7C5	DNA helicase	1.036	0.969	0.961
Q00653	Nuclear factor NF-kappa-B p100 subunit	0.907	0.913	0.961
Q9NR50	Translation initiation factor eIF-2B subunit gamma	0.975	0.898	0.961
Q8IWA0	WD repeat-containing protein 75	0.948	0.875	0.961
P22059	Oxysterol-binding protein 1	1.038	0.966	0.96
A0A024RBY9	Cytochrome c heme lyase	1.037	0.882	0.96
Q9UII4	E3 ISG15--protein ligase HERC5	1.065	0.88	0.96
Q96GM8	Target of EGR1 protein 1	1.082	0.862	0.96
Q9NZ63	Uncharacterized protein C9orf78	0.883	1.023	0.959
Q9UNE7	E3 ubiquitin-protein ligase CHIP	1.011	0.937	0.959
P48507	Glutamate--cysteine ligase regulatory subunit	0.946	0.863	0.959
A8K4U4	cDNA FLJ77113	0.991	0.739	0.959
A0A024R1U4	RAB5C, member RAS oncogene family, isoform CRA_a	1.095	0.986	0.958
Q8IY21	Probable ATP-dependent RNA helicase DDX60	0.955	0.936	0.958
O00161	Synaptosomal-associated protein 23	1.05	0.897	0.958
A0A0M3R6J9	MAP7 domain containing 2 transcript variant 5	1.117	0.869	0.958
A0A1U9X972	PRRC2A	1.011	0.996	0.957
A8K588	cDNA FLJ76823, highly similar to Homo sapiens splicing factor, arginine/serine-rich 6 (SFRS6), mRNA	1.005	0.954	0.957
A0A024R2W3	Protein kinase cAMP-dependent regulatory type II alpha isoform 2	0.942	0.882	0.957
Q9H9Q4	Non-homologous end-joining factor 1	0.764	0.868	0.957
Q14432	cGMP-inhibited 3',5'-cyclic phosphodiesterase A	0.892	0.864	0.957
Q14241	Elongin-A	1.137	1.064	0.956
E7ESA6	Focal adhesion kinase 1	0.963	0.942	0.955
P34896	Serine hydroxymethyltransferase, cytosolic	0.959	0.796	0.955
G1UI16	SCC-112 protein, isoform CRA_b	0.967	0.73	0.955
Q8NF37	Lysophosphatidylcholine acyltransferase 1	0.806	0.898	0.954
A6NFX8	ADP-sugar pyrophosphatase	1.007	0.877	0.954
Q59G24	Activated RNA polymerase II transcription cofactor 4 variant (Fragment)	1.249	0.863	0.954
Q16881	Thioredoxin reductase 1, cytoplasmic	0.933	0.854	0.954
A6NMQ1	DNA polymerase	1.03	0.866	0.953
Q9NZM3	Intersectin-2	1.158	0.849	0.953
B7Z4Q0	cDNA FLJ55728, highly similar to ADP-ribosylation factor GTPase-activating protein 3	1.062	0.791	0.952
Q15058	Kinesin-like protein KIF14	1.122	0.955	0.951
A0A024R9W5	HECT, UBA and WWE domain containing 1, isoform CRA_b	0.914	0.948	0.951
Q0MQR4	Poly (ADP-ribose) glycohydrolase	1.108	0.947	0.951
Q8N9N2	Activating signal cointegrator 1 complex subunit 1	1.077	0.845	0.951
Q96PU8	Protein quaking	1.112	0.968	0.95
A8K7H3	cDNA FLJ77670, highly similar to Homo sapiens ribosomal protein S15a (RPS15A), mRNA	0.89	0.703	0.95
Q8TF05	Serine/threonine-protein phosphatase 4 regulatory subunit 1	0.906	0.982	0.949
B4DZF2	cDNA FLJ59571, highly similar to Eukaryotic translation initiation factor 4gamma 2	1.005	1.033	0.948
A0A024RAM0	Transportin 1, isoform CRA_a	1.003	1.015	0.948
D9YZV5	Tropomyosin 1 (Alpha) isoform 4	1.175	0.954	0.948
Q7LBC6	Lysine-specific demethylase 3B	0.964	0.925	0.948
P57740	Nuclear pore complex protein Nup107	0.767	0.858	0.948
Q9Y2A7	Nck-associated protein 1	1.029	0.789	0.948
O60493	Sorting nexin-3	1.009	0.929	0.947
Q96I99	Succinate--CoA ligase [GDP-forming] subunit beta, mitochondrial	0.833	0.818	0.947
Q08AD1	Calmodulin-regulated spectrin-associated protein 2	0.923	0.807	0.947
B2RAK1	Aminopeptidase	1.073	1.026	0.946
A0A0S2Z5U3	Heterogeneous nuclear ribonucleoprotein L-like isoform 2 (Fragment)	1.052	1.073	0.945
A0A087WW40	Endophilin-B1	1.098	0.976	0.945
Q6FHG5	Gamma-synuclein	0.857	0.942	0.945
B2RDZ9	cDNA, FLJ96850	1.189	0.905	0.945
B3KXN9	cDNA FLJ45793 fis, clone NT2RI2009233	1.082	0.792	0.945
Q9H7D0	Dedicator of cytokinesis protein 5	1.036	0.932	0.944
Q9UPT8	Zinc finger CCCH domain-containing protein 4	0.966	0.882	0.944
O95671	N-acetylserotonin O-methyltransferase-like protein	1.074	1.147	0.943
Q9H444	Charged multivesicular body protein 4b	0.804	0.968	0.942
F2Z2U4	Transformation/transcription domain-associated protein	0.817	0.922	0.942
A0A024R152	HCG28765, isoform CRA_b	0.947	0.879	0.942
A0A0F7KYT8	Fragile X mental retardation autosomal homolog variant p2K	0.953	0.992	0.941
A0A087WV05	Uncharacterized protein	1.127	0.971	0.94
Q8N1G2	Cap-specific mRNA (nucleoside-2'-O-)-methyltransferase 1	0.942	0.944	0.94
Q86WR0	Coiled-coil domain-containing protein 25	1.07	0.841	0.94
A0A140VK05	Testicular secretory protein Li 5	0.933	0.779	0.94
A0A024QZ30	Succinate dehydrogenase [ubiquinone] flavoprotein subunit, mitochondrial	0.915	0.732	0.94
Q9BTC0	Death-inducer obliterator 1	0.879	0.98	0.939
A0A024RDS1	Heat shock 105kDa/110kDa protein 1, isoform CRA_c	0.875	0.919	0.939
A0A024R8U5	Splicing factor, arginine/serine-rich 2, isoform CRA_a	1.175	0.793	0.939
A0A024QZK8	Heterogeneous nuclear ribonucleoprotein H3 (2H9), isoform CRA_a	1.134	0.983	0.938
Q53SS8	Epididymis secretory protein Li 85	0.96	0.983	0.938
Q9UI26	Importin-11	0.923	0.951	0.938
Q53FE8	cDNA FLJ36526 fis, clone TRACH2003347, highly similar to NSFL1 cofactor p47 (Fragment)	0.995	0.897	0.938
D6RBW1	Eukaryotic translation initiation factor 4E	1.115	0.894	0.938
B3KNC3	cDNA FLJ14222 fis, clone NT2RP3003992, highly similar to Nucleolar complex protein 2 homolog	0.875	0.713	0.938
Q9HB90	Ras-related GTP-binding protein C	0.986	0.956	0.936
A0A024RC00	CTP synthase	0.857	1.093	0.935
B4DGE7	cDNA FLJ61235, weakly similar to WD repeat protein YBL104C	1.15	1.071	0.935
A8K964	cDNA FLJ75071, highly similar to Homo sapiens pinin, desmosome associated protein (PNN), mRNA	0.924	0.984	0.935
Q9NYJ8	TGF-beta-activated kinase 1 and MAP3K7-binding protein 2	0.855	0.936	0.935
P18858	DNA ligase 1	0.893	0.836	0.935
B4DRM3	cDNA FLJ54492, highly similar to Eukaryotic translation initiation factor 4B	0.8	0.829	0.935
A0A024R8B6	Nucleoporin 214kDa, isoform CRA_b	0.921	0.948	0.934
M0R2Z9	SURP and G-patch domain-containing protein 2	0.994	0.918	0.934
R9S3C3	p14ARF/p16INK4a fusion protein	0.984	0.809	0.934
Q69YJ7	Uncharacterized protein DKFZp667H197 (Fragment)	1.217	1.081	0.933
A8K521	DNA helicase	1.033	0.886	0.933
Q0VDG5	SCRN3 protein	0.967	0.791	0.933
A0A024R9L1	Aquarius homolog (Mouse), isoform CRA_b	0.948	0.931	0.932
A0A024R3R5	Lamin B receptor, isoform CRA_a	0.88	0.905	0.932
Q9UJ41	Rab5 GDP/GTP exchange factor	1.079	0.82	0.932
Q8N7H5	RNA polymerase II-associated factor 1 homolog	1.03	0.79	0.932
B2R4C0	60S ribosomal protein L18a	0.868	0.768	0.932
A0A024RAF7	Endothelin converting enzyme 1, isoform CRA_b	1.073	0.734	0.932
B7Z5R7	cDNA FLJ61355, highly similar to CLIP-associating protein 1	0.932	0.927	0.931
Q5JRA6	Transport and Golgi organization protein 1 homolog	0.927	0.923	0.931
A0A024R370	TATA element modulatory factor 1, isoform CRA_a	1.048	0.886	0.931
A0A024R9D8	Sperm associated antigen 1, isoform CRA_b	1.391	0.816	0.931
A0A024R6K1	Cyclin K, isoform CRA_c	0.84	0.695	0.931
Q59FC3	G protein-coupled receptor kinase interactor 1 variant (Fragment)	0.928	1.035	0.93
A8K6V3	cDNA FLJ78677, highly similar to Homo sapiens splicing factor 3b, subunit 3, 130kDa (SF3B3), mRNA	1.149	0.943	0.93
O00743	Serine/threonine-protein phosphatase 6 catalytic subunit	0.67	0.938	0.93
A7MD96	SYNPO protein (Fragment)	1.365	0.897	0.93
A0A024R2K1	RAB5A, member RAS oncogene family, isoform CRA_a	1.145	0.887	0.93
Q68CZ6	HAUS augmin-like complex subunit 3	0.78	0.842	0.93
Q8IXI1	Mitochondrial Rho GTPase 2	1.039	0.761	0.93
A0A024R7B7	CDC37 cell division cycle 37 homolog (S. cerevisiae), isoform CRA_a	0.819	1.017	0.929
A0A140VJZ1	Ubiquitinyl hydrolase 1	1.003	0.951	0.929
A0A024QZR3	Protein pelota homolog	0.872	0.93	0.929
B2RDK5	cDNA, FLJ96655, highly similar to Homo sapiens stromal membrane-associated protein 1 (SMAP1), mRNA	1.076	0.908	0.929
O95425	Supervillin	1.214	0.89	0.929
Q9Y6N7	Roundabout homolog 1	0.937	0.733	0.929
A0A087WXF8	Nucleolar protein of 40 kDa	1.16	0.967	0.928
A0A0B4J1V9	Helicase, lymphoid-specific, isoform CRA_b	0.864	0.784	0.928
Q99590	Protein SCAF11	1.05	0.854	0.927
A0A024QZY1	JTV1 gene, isoform CRA_a	0.999	0.812	0.927
Q9NR09	Baculoviral IAP repeat-containing protein 6	0.911	0.782	0.927
A0A024R2A7	Lectin, mannose-binding, 1, isoform CRA_b	0.859	0.737	0.927
A0A140VJX1	Testicular tissue protein Li 198	0.815	0.712	0.927
O00116	Alkyldihydroxyacetonephosphate synthase, peroxisomal	0.895	0.706	0.927
A0A024R8V6	Ubiquitin specific peptidase 36, isoform CRA_b	0.929	0.878	0.926
Q8IWC1	MAP7 domain-containing protein 3	0.883	0.841	0.926
Q7Z5K2	Wings apart-like protein homolog	0.711	1.028	0.925
L7RRS0	Phosphatidylinositol-4-phosphate 3-kinase, catalytic subunit type 2 alpha	1.161	0.806	0.925
E9KL44	Epididymis tissue sperm binding protein Li 14m	0.753	0.74	0.925
P52756	RNA-binding protein 5	1.041	0.917	0.924
P32455	Guanylate-binding protein 1	0.917	0.883	0.923
B0AZS5	Kinesin-like protein	0.855	0.879	0.923
A0A0S2Z4I4	Tropomyosin 3 isoform 3 (Fragment)	0.925	0.896	0.922
Q5T5U3	Rho GTPase-activating protein 21	0.833	0.748	0.922
Q8IWR0	Zinc finger CCCH domain-containing protein 7A	0.967	0.779	0.921
Q13546	Receptor-interacting serine/threonine-protein kinase 1	0.884	0.771	0.92
A0A0S2Z491	Nucleophosmin isoform 2 (Fragment)	0.862	0.768	0.92
A0A140VJY2	Testicular tissue protein Li 209	0.879	0.719	0.92
E5KMI6	Lon protease homolog, mitochondrial	0.971	0.71	0.92
Q5H9R7	Serine/threonine-protein phosphatase 6 regulatory subunit 3	0.979	0.946	0.919
Q15437	Protein transport protein Sec23B	1.088	0.939	0.919
Q92688	Acidic leucine-rich nuclear phosphoprotein 32 family member B	0.905	0.838	0.919
A0A024R6S1	DnaJ (Hsp40) homolog, subfamily A, member 2, isoform CRA_a	1.042	1.114	0.918
Q9C0J8	pre-mRNA 3' end processing protein WDR33	1.21	0.943	0.918
Q9Y6D5	Brefeldin A-inhibited guanine nucleotide-exchange protein 2	1.089	0.889	0.918
Q96HA1	Nuclear envelope pore membrane protein POM 121	1.009	0.862	0.918
Q8N5F7	NF-kappa-B-activating protein	1.117	0.796	0.918
Q96N66	Lysophospholipid acyltransferase 7	0.869	0.781	0.918
V9HW26	ATP synthase subunit alpha	0.919	0.713	0.918
A0JP11	Phosphoinositide-3-kinase, regulatory subunit 4	1.002	0.907	0.917
B2R704	cDNA, FLJ93207, highly similar to Homo sapiens microtubule-associated protein 7 (MAP7), mRNA	0.873	1.054	0.916
A0A024R0V4	Vasodilator-stimulated phosphoprotein isoform 1	0.999	1.041	0.916
J3QR07	YTH domain-containing protein 1	0.833	0.91	0.916
O15031	Plexin-B2	1.011	0.804	0.916
A0A024R1Q8	Ribosomal protein L23, isoform CRA_b	0.917	0.713	0.916
Q96IZ7	Serine/Arginine-related protein 53	0.718	1.038	0.915
O60888	Protein CutA	1.038	1.033	0.915
Q8IVT2	Mitotic interactor and substrate of PLK1	0.93	0.979	0.915
V9HW12	Epididymis secretory sperm binding protein Li 2a	0.935	0.854	0.915
A0A024R5F7	7-dehydrocholesterol reductase isoform 1	0.858	0.84	0.915
Q8NHH9	Atlastin-2	0.746	0.74	0.915
A0A024R0Q5	Protein phosphatase 1, regulatory (Inhibitor) subunit 13 like, isoform CRA_a	1.107	1.001	0.914
Q5JSZ5	Protein PRRC2B	0.927	0.938	0.914
A0A024R9G4	Family with sequence similarity 49, member B, isoform CRA_a	0.977	0.846	0.914
Q8TD16	Protein bicaudal D homolog 2	1.037	0.77	0.914
A0A0C4DGQ5	Calpain small subunit 1	1.142	0.974	0.913
P28290	Sperm-specific antigen 2	0.908	0.952	0.913
Q53Z07	NPC-A-16	0.852	0.717	0.913
Q9Y5Q8	General transcription factor 3C polypeptide 5	1.142	1.058	0.912
Q9BRP8	Partner of Y14 and mago	1.102	1.024	0.912
Q9UKG1	DCC-interacting protein 13-alpha	1.093	1.012	0.912
E9PQ57	mRNA export factor	0.961	0.931	0.912
O43149	Zinc finger ZZ-type and EF-hand domain-containing protein 1	0.763	0.907	0.912
B2RAQ8	cDNA, FLJ95058, highly similar to Homo sapiens carnitine palmitoyltransferase 1A (liver) (CPT1A),nuclear gene encoding mitochondrial protein, mRNA	0.829	0.864	0.912
A0A024R0G0	Chloride channel CLIC-like 1, isoform CRA_b	0.989	0.965	0.911
A8K5J7	cDNA FLJ77290, highly similar to Homo sapiens BCL2-associated athanogene 5 (BAG5), mRNA	1.026	0.959	0.911
A0A024RAY7	Pleckstrin homology domain containing, family A member 5, isoform CRA_a	0.908	0.892	0.911
A0A0A0MQX1	Unconventional myosin-X	0.963	0.847	0.911
Q9GZR7	ATP-dependent RNA helicase DDX24	0.819	0.82	0.911
V9HWB8	Pyruvate kinase	0.923	0.694	0.911
A8K4T8	Condensin complex subunit 2	0.883	0.771	0.91
A0A024RB87	RAP1B, member of RAS oncogene family, isoform CRA_a	1.176	1.076	0.909
Q14789	Golgin subfamily B member 1	0.93	0.904	0.909
B1AKJ5	Nardilysin	0.981	0.86	0.909
Q53EZ4	Centrosomal protein of 55 kDa	0.805	0.809	0.908
Q5VYS8	Terminal uridylyltransferase 7	0.832	0.529	0.908
H0Y8P4	U3 small nucleolar RNA-associated protein 15 homolog (Fragment)	0.775	1.046	0.907
Q9NVX2	Notchless protein homolog 1	1.086	0.723	0.906
A8K7Z3	cDNA FLJ77229, highly similar to Homo sapiens GRIP1 associated protein 1 (GRIPAP1), transcript variant 1, mRNA	0.986	0.893	0.905
Q8TF68	Zinc finger protein 384	1.103	0.875	0.905
Q6YN16	Hydroxysteroid dehydrogenase-like protein 2	0.785	0.658	0.905
P09543	2',3'-cyclic-nucleotide 3'-phosphodiesterase	0.958	0.845	0.904
P46734	Dual specificity mitogen-activated protein kinase kinase 3	0.881	0.814	0.904
Q9HBB3	60S ribosomal protein L6	0.874	0.764	0.904
Q96NC0	Zinc finger matrin-type protein 2	0.861	0.7	0.904
Q9HC35	Echinoderm microtubule-associated protein-like 4	0.941	0.982	0.903
B5BU81	YKT6 v-SNARE protein	0.787	0.804	0.903
E5RJD8	Tubulin-specific chaperone A	1.134	1.085	0.902
Q9NP74	Palmdelphin	0.945	1.055	0.902
E9KL48	Epididymis tissue sperm binding protein Li 18mP	0.926	0.81	0.902
A0A024R0M6	Translocase of inner mitochondrial membrane 50 homolog (Yeast), isoform CRA_b	0.822	0.755	0.902
A0A0S2Z5E9	CWF19-like 1 cell cycle control isoform 1 (Fragment)	1.05	1.062	0.9
Q9BQ70	Transcription factor 25	0.914	0.857	0.9
B4DUT2	cDNA FLJ53206	0.926	0.808	0.9
A4D0V4	Capping protein (Actin filament) muscle Z-line, alpha 2	0.947	0.814	0.899
P37235	Hippocalcin-like protein 1	0.432	1.261	0.898
A0A0S2Z569	DAZ associated protein 1 isoform 1 (Fragment)	1.053	1.011	0.898
Q63ZY3	KN motif and ankyrin repeat domain-containing protein 2	1.047	0.989	0.898
Q9NW64	Pre-mRNA-splicing factor RBM22	0.974	0.949	0.898
Q00688	Peptidyl-prolyl cis-trans isomerase FKBP3	1.155	0.909	0.898
B2R6R6	Serine/threonine-protein phosphatase	0.992	1.084	0.897
O14578	Citron Rho-interacting kinase	0.858	0.966	0.897
A0A140VKF1	Kinesin-like protein	0.883	0.828	0.897
B2RBM8	cDNA, FLJ95596, highly similar to Homo sapiens activity-dependent neuroprotector (ADNP), mRNA	0.921	0.774	0.897
Q5VW36	Focadhesin	1.08	0.771	0.897
Q9H773	dCTP pyrophosphatase 1	0.992	0.905	0.896
D3DQR0	Protein kinase C and casein kinase substrate in neurons 3, isoform CRA_b	0.927	0.84	0.896
P30536	Translocator protein	0.737	0.739	0.896
F8WAR4	MICOS complex subunit	1.089	0.874	0.895
D3DQS4	Formin binding protein 4, isoform CRA_d	1.005	0.894	0.894
P15559	NAD(P)H dehydrogenase [quinone] 1	0.98	0.805	0.894
P41227	N-alpha-acetyltransferase 10	0.89	0.747	0.894
Q05209	Tyrosine-protein phosphatase non-receptor type 12	0.891	0.973	0.893
E9KL30	Proteasome subunit beta type	0.946	0.938	0.893
Q5VT52	Regulation of nuclear pre-mRNA domain-containing protein 2	0.957	0.899	0.893
Q8NFD5	AT-rich interactive domain-containing protein 1B	0.952	0.745	0.893
A0A024R2T0	Ubiquitin specific peptidase 4 (Proto-oncogene), isoform CRA_d	0.976	0.956	0.892
Q13618	Cullin-3	1.013	0.831	0.892
Q9Y3P9	Rab GTPase-activating protein 1	1.004	0.818	0.892
P28838	Cytosol aminopeptidase	0.803	0.746	0.892
Q6NVC0	SLC25A5 protein (Fragment)	0.828	0.672	0.892
Q5SW79	Centrosomal protein of 170 kDa	0.792	0.897	0.891
Q9C0C2	182 kDa tankyrase-1-binding protein	0.885	0.876	0.891
Q8N7G1	Purine nucleoside phosphorylase	1.089	0.749	0.891
O00764	Pyridoxal kinase	1.031	1.075	0.89
O43815	Striatin	1.085	1.018	0.89
A0A0A0MTR7	E3 ubiquitin-protein ligase RNF213	1.001	0.961	0.89
P80723	Brain acid soluble protein 1	0.935	0.806	0.89
A8K517	Ribosomal protein S23, isoform CRA_a	0.937	0.752	0.89
O95487	Protein transport protein Sec24B	1.086	0.829	0.889
B2RMV2	CYTSA protein	0.801	0.735	0.889
Q15813	Tubulin-specific chaperone E	1.086	0.826	0.888
A0A024RDE8	PDZ and LIM domain 5, isoform CRA_c	1.037	0.98	0.887
Q14126	Desmoglein-2	0.952	0.955	0.887
O15020	Spectrin beta chain, non-erythrocytic 2	0.935	0.951	0.887
Q7L3B6	Hsp90 co-chaperone Cdc37-like 1	0.947	0.897	0.887
B3KXW5	cDNA FLJ46199 fis, clone TESTI4007965, highly similar to AP-1 complex subunit gamma-1	0.852	0.777	0.886
Q5JR94	40S ribosomal protein S8	0.89	0.702	0.886
Q53GE7	Tetratricopeptide repeat domain 1 variant (Fragment)	0.887	0.956	0.885
Q9BW27	Nuclear pore complex protein Nup85	0.88	0.87	0.884
O43159	Ribosomal RNA-processing protein 8	0.819	0.787	0.884
A0A024R125	Protein kinase, AMP-activated, gamma 1 non-catalytic subunit, isoform CRA_a	0.958	0.785	0.884
D3DUW5	Dynamin 1-like, isoform CRA_c	0.863	0.97	0.883
A8KAQ5	cDNA FLJ77404, highly similar to Homo sapiens small nuclear ribonucleoprotein 70kDa polypeptide (RNP antigen) (SNRP70), transcript variant 1, mRNA	0.94	0.887	0.883
A0A024R2Q4	Ribosomal protein L15	0.927	0.829	0.883
Q96EN8	Molybdenum cofactor sulfurase	0.915	0.788	0.883
O94822	E3 ubiquitin-protein ligase listerin	1.04	0.762	0.883
Q96H79	Zinc finger CCCH-type antiviral protein 1-like	0.978	0.898	0.882
Q06203	Amidophosphoribosyltransferase	1.195	0.985	0.88
A4D2P0	Ras-related C3 botulinum toxin substrate 1 (Rho family, small GTP binding protein Rac1)	1.144	0.975	0.88
Q9NRL2	Bromodomain adjacent to zinc finger domain protein 1A	0.975	0.775	0.88
A8K8N5	cDNA FLJ76940, highly similar to Homo sapiens ubiquitin specific peptidase 8 (USP8), mRNA	0.961	0.748	0.879
A8K3H8	cDNA FLJ77680, highly similar to Homo sapiens protein phosphatase 2 (formerly 2A), regulatory subunit A (PR 65), alpha isoform (PPP2R1A), mRNA	0.805	0.742	0.878
Q6IBS0	Twinfilin-2	0.929	0.886	0.877
Q9NZT2	Opioid growth factor receptor	1.087	0.716	0.877
Q14669	E3 ubiquitin-protein ligase TRIP12	0.915	0.972	0.876
A0A024RE04	Uncharacterized protein	0.84	0.855	0.875
P50135	Histamine N-methyltransferase	0.941	0.816	0.875
A0A0A0MTN0	Cullin-2	0.931	0.82	0.874
B4DSS4	cDNA FLJ56631	0.726	1.073	0.87
B3KML1	cDNA FLJ11308 fis, clone PLACE1010074, highly similar to Sorting nexin-2	0.993	0.878	0.87
E9PGC8	Microtubule-associated protein 1A	0.834	1.007	0.869
P14324	Farnesyl pyrophosphate synthase	0.928	0.931	0.869
Q96KG9	N-terminal kinase-like protein	0.966	0.843	0.869
O75822	Eukaryotic translation initiation factor 3 subunit J	1.077	0.777	0.869
E5KS95	Elongation factor Ts, mitochondrial	0.791	0.615	0.869
V9HW90	Epididymis luminal protein 75	0.934	0.994	0.868
Q15276	Rab GTPase-binding effector protein 1	0.899	0.721	0.868
A0A0F7NGI8	Leucine rich repeat (In FLII) interacting protein 1, isoform CRA_c	0.906	0.771	0.866
Q6P158	Putative ATP-dependent RNA helicase DHX57	1.011	0.909	0.865
A0A024RAC5	Regulator of chromosome condensation 2, isoform CRA_a	1.031	0.877	0.865
Q9NU22	Midasin	0.989	0.922	0.864
Q5F1R6	DnaJ homolog subfamily C member 21	0.812	0.974	0.863
P78310	Coxsackievirus and adenovirus receptor	0.975	0.954	0.863
O60566	Mitotic checkpoint serine/threonine-protein kinase BUB1 beta	0.891	0.786	0.863
A0A140VKA0	Caldesmon 1, isoform CRA_i	0.928	0.966	0.862
B3KRB2	cDNA FLJ33964 fis, clone CTONG2019029, highly similar to Pseudouridylate synthase 7 homolog (EC 5.4.99.-)	1.153	0.925	0.862
O15397	Importin-8	1	0.848	0.862
V9HW43	Epididymis secretory protein Li 102	0.818	0.918	0.861
B2RAM6	cDNA, FLJ95005, highly similar to Homo sapiens kinesin family member 11 (KIF11), mRNA	0.976	0.86	0.861
A0A024R904	Calcyclin binding protein, isoform CRA_a	0.838	0.853	0.861
D3DUK1	Breast cancer anti-estrogen resistance 1, isoform CRA_a	0.968	0.819	0.861
O95361	Tripartite motif-containing protein 16	0.981	1.007	0.86
A0A024R9Y7	Melanoma antigen family D, 2, isoform CRA_a	0.901	0.907	0.86
B2RAX1	cDNA, FLJ95169	0.641	0.892	0.859
Q15654	Thyroid receptor-interacting protein 6	0.973	0.757	0.857
E7EW49	CLIP-associating protein 2	0.831	0.876	0.855
Q8NCG7	Sn1-specific diacylglycerol lipase beta	0.992	0.909	0.852
Q8NFC6	Biorientation of chromosomes in cell division protein 1-like 1	1	0.883	0.852
A0A024RCZ8	Kinesin light chain 4, isoform CRA_a	1.125	0.849	0.85
Q8WWQ0	PH-interacting protein	0.905	0.826	0.85
D3DWY7	Prefoldin subunit 3	0.885	0.915	0.847
B3KTL8	cDNA FLJ38476 fis, clone FEBRA2022504, highly similar to YTH domain protein 1	0.824	0.945	0.846
P49137	MAP kinase-activated protein kinase 2	0.934	0.941	0.846
A0A024R8N6	Thymidine kinase	0.975	0.752	0.846
O94915	Protein furry homolog-like	1.119	0.974	0.845
B4DJM5	cDNA FLJ61294, highly similar to Keratin, type I cytoskeletal 17	1.224	0.654	0.845
I3L1Y9	FLYWCH family member 2	0.861	0.826	0.844
A0A024R8U1	Solute carrier family 16 (Monocarboxylic acid transporters), member 3, isoform CRA_a	0.858	0.724	0.843
Q6NXE6	Armadillo repeat-containing protein 6	0.751	0.818	0.841
A0A0G2JPP5	Protein scribble homolog	0.971	0.78	0.841
G9FP35	Guanine nucleotide binding protein	0.709	0.712	0.84
B0AZQ4	Structural maintenance of chromosomes protein	0.845	0.788	0.838
A8K9X5	cDNA FLJ76472, highly similar to Homo sapiens Fas (TNFRSF6) associated factor 1 (FAF1), transcript variant 1, mRNA	1.177	0.666	0.838
O15460	Prolyl 4-hydroxylase subunit alpha-2	0.742	0.609	0.838
P57081	tRNA (guanine-N(7)-)-methyltransferase non-catalytic subunit WDR4	0.773	0.835	0.837
Q8TCT9	Minor histocompatibility antigen H13	0.9	0.793	0.837
Q9UKN8	General transcription factor 3C polypeptide 4	0.993	0.941	0.836
O00264	Membrane-associated progesterone receptor component 1	1.071	0.932	0.836
Q4G0J3	La-related protein 7	0.807	0.614	0.836
Q59EA2	Coronin (Fragment)	0.944	0.777	0.835
Q92990	Glomulin	0.762	0.852	0.834
B3KN28	Phosphoacetylglucosamine mutase	0.817	0.789	0.834
A0A087WZV0	Inositol hexakisphosphate and diphosphoinositol-pentakisphosphate kinase 2	0.868	0.914	0.833
Q8N122	Regulatory-associated protein of mTOR	1.083	0.744	0.833
A0A024R7S3	Clathrin light chain	0.9	0.844	0.832
B4DWB5	cDNA FLJ53931, highly similar to Bifunctional 3'-phosphoadenosine5'-phosphosulfate synthetase 2	0.972	0.824	0.83
A0A024R394	Cysteine and histidine-rich domain (CHORD)-containing 1, isoform CRA_c	0.87	0.848	0.829
Q9UHR4	Brain-specific angiogenesis inhibitor 1-associated protein 2-like protein 1	1.037	0.761	0.829
Q9HCE1	Putative helicase MOV-10	0.917	0.805	0.825
P15408	Fos-related antigen 2	1.144	0.892	0.824
P06737	Glycogen phosphorylase, liver form	1.057	0.876	0.823
A0A0S2Z462	ArfGAP with FG repeats 1 isoform 2 (Fragment)	0.79	0.756	0.823
A0A024R3H6	Pleckstrin homology-like domain, family B, member 1, isoform CRA_b	0.897	0.753	0.822
A0A024R7I5	tRNA (guanine(26)-N(2))-dimethyltransferase	0.993	0.963	0.821
A0A087WY31	YTH domain-containing family protein 3	0.853	0.741	0.818
Q6NX51	Exocyst complex component 4	0.942	0.902	0.816
Q5HYM3	Oxysterol-binding protein	0.919	0.815	0.816
Q9BXW9	Fanconi anemia group D2 protein	1.023	0.803	0.814
A0A0S2Z500	Optineurin isoform 1 (Fragment)	0.759	0.797	0.814
Q01650	Large neutral amino acids transporter small subunit 1	0.792	0.686	0.814
O95071	E3 ubiquitin-protein ligase UBR5	0.78	0.957	0.812
Q9Y3X0	Coiled-coil domain-containing protein 9	0.604	0.824	0.811
Q8N6N3	UPF0690 protein C1orf52	1.154	0.745	0.811
Q9H4L7	SWI/SNF-related matrix-associated actin-dependent regulator of chromatin subfamily A containing DEAD/H box 1	0.847	0.748	0.81
Q96T51	RUN and FYVE domain-containing protein 1	0.918	0.742	0.809
Q5VV89	Microsomal glutathione S-transferase 3	0.903	0.651	0.809
Q3KQU3	MAP7 domain-containing protein 1	0.914	0.808	0.807
P40123	Adenylyl cyclase-associated protein 2	1.231	1.107	0.805
A0A024R0R4	SUMO-1 activating enzyme subunit 1, isoform CRA_b	0.918	0.807	0.805
Q9Y6E3	HSPC027	1.14	0.784	0.805
O43166	Signal-induced proliferation-associated 1-like protein 1	0.856	0.571	0.805
A8K724	cDNA FLJ76899, highly similar to Homo sapiens p21(CDKN1A)-activated kinase 4 (PAK4), mRNA	0.978	0.798	0.804
Q14232	Translation initiation factor eIF-2B subunit alpha	0.854	0.859	0.803
A0A0S2Z4Z6	Serine/arginine repetitive matrix 1 isoform 2 (Fragment)	0.89	0.827	0.803
B4DHW9	cDNA FLJ56439, highly similar to Pantothenate kinase 4 (EC 2.7.1.33)	0.814	0.786	0.802
B2R960	cDNA, FLJ94230, highly similar to Homo sapiens thioredoxin-like 1 (TXNL1), mRNA	0.936	0.765	0.8
A8K556	cDNA FLJ78217	0.704	0.669	0.8
B2RD79	cDNA, FLJ96494, highly similar to Homo sapiens ubiquitin specific peptidase 14 (tRNA-guanine transglycosylase) (USP14), mRNA	0.824	0.726	0.799
Q9P2R3	Rabankyrin-5	0.956	0.723	0.798
B4DS05	cDNA FLJ59403, highly similar to Nucleosome assembly protein 1-like 4	0.435	0.988	0.797
Q9BYW2	Histone-lysine N-methyltransferase SETD2	0.941	0.862	0.795
Q8TB52	F-box only protein 30	0.619	0.47	0.795
B3KUJ0	cDNA FLJ39996 fis, clone STOMA2002166, highly similar to Splicing factor 3B subunit 4	1.13	1.033	0.794
O75530	Polycomb protein EED	0.933	0.953	0.794
B3KMR5	cDNA FLJ12434 fis, clone NT2RM1000037, highly similar to Homo sapiens KIAA0690 protein	0.93	0.852	0.794
P06703	Protein S100-A6	0.877	0.791	0.794
Q9NTI5	Sister chromatid cohesion protein PDS5 homolog B	0.892	0.784	0.793
Q13867	Bleomycin hydrolase	1.012	0.859	0.789
Q08499	cAMP-specific 3',5'-cyclic phosphodiesterase 4D	0.909	0.799	0.789
Q99755	Phosphatidylinositol 4-phosphate 5-kinase type-1 alpha	0.975	0.692	0.787
P61927	60S ribosomal protein L37	1.36	0.634	0.786
Q9UPN7	Serine/threonine-protein phosphatase 6 regulatory subunit 1	0.798	0.723	0.776
B3KM36	cDNA FLJ10153 fis, clone HEMBA1003417, highly similar to BAG family molecular chaperone regulator 2	0.904	0.954	0.775
A2A3R6	40S ribosomal protein S6	0.805	0.643	0.775
O14641	Segment polarity protein dishevelled homolog DVL-2	0.951	0.797	0.774
P51692	Signal transducer and activator of transcription 5B	0.98	0.989	0.773
Q15714	TSC22 domain family protein 1	0.997	0.833	0.773
B2R8K8	cDNA, FLJ93949, highly similar to Homo sapiens NIMA (never in mitosis gene a)-related kinase 7 (NEK7), mRNA	1.02	0.801	0.771
Q9UJY1	Heat shock protein beta-8	1.059	0.577	0.77
Q6NZI2	Caveolae-associated protein 1	0.863	0.724	0.764
P11717	Cation-independent mannose-6-phosphate receptor	0.945	0.891	0.763
P52895	Aldo-keto reductase family 1 member C2	0.88	0.779	0.762
P30530	Tyrosine-protein kinase receptor UFO	0.701	0.692	0.762
Q9HD26	Golgi-associated PDZ and coiled-coil motif-containing protein	0.794	0.644	0.759
P0DN79	Cystathionine beta-synthase-like protein	0.758	0.685	0.748
B3KSH1	Eukaryotic translation initiation factor 3 subunit F	0.787	0.716	0.744
P17252	Protein kinase C alpha type	0.769	0.679	0.721
Q13017	Rho GTPase-activating protein 5	0.81	0.591	0.714
A4LAA3	Alpha thalassemia/mental retardation syndrome X-linked	0.551	0.83	0.71
V9HW88	Calreticulin, isoform CRA_b	1.057	0.679	0.708
A0A0A0MTL6	Rho family-interacting cell polarization regulator 1	1.011	0.546	0.705
Q96L92	Sorting nexin-27	0.738	0.656	0.692
B3KM97	cDNA FLJ10554 fis, clone NT2RP2002385, highly similar to Synaptic glycoprotein SC2	0.658	0.614	0.673
Q96QR8	Transcriptional activator protein Pur-beta	0.727	0.607	0.671
Q9H1A4	Anaphase-promoting complex subunit 1	0.796	0.657	0.629
A0A0S2Z5L1	ATP-binding cassette sub-family F member 3 isoform 1 (Fragment)	0.774	0.672	0.606
H6VRG2	Keratin 1	1.105	0.509	0.534
D3DV26	S100 calcium binding protein A10 (Annexin II ligand, calpactin I, light polypeptide (P11)), isoform CRA_b (Fragment)	0.988	0.47	0.534
Q9GZP8	Immortalization up-regulated protein	0.88	0.411	0.358
A8K103	cDNA FLJ75454, highly similar to Homo sapiens arrestin, beta 1 (ARRB1), transcript variant 1, mRNA	1.079	1.058	0.176
