# Supplementary material for: Proximity Labeling to Identify β-Arrestin1 Binding Partners Downstream of Ligand-Activated G Protein-Coupled Receptors
Source: Int J Mol Sci. 2023 Feb 7;24(4):3285. doi: 10.3390/ijms24043285 (PMC9967311; doi:10.3390/ijms24043285)
Supplement: Supplementary file 1 [file ijms-24-03285-s001.zip › File S2.xlsx]

## Sheet: Plasmids
Table S1. Plasmids
Plasmid Name	Template	Primer Name	Primer Sequence ( 5' to 3')
His-WAVE2	Backbone (pET15b)	His-SNX9.REV	CGGATCCTCGAGCATATGGCT
		HIS-SNX9.FOR	TAGGGTACCGGATCCGGCTGC
	WAVE2 fragment (pCellFree_03 WAVE2)	His-WAVE2.REV (NT only)	GCAGCCGGATCCGGTACCCTAGGGAGGTGGTGGAGCAAACCCGGGTTTAG
		His-WAVE2.FOR	AGCCATATGCTCGAGGATCCGATGCCGTTAGTAACGAGGAACATCGAG
His-βarr1	Backbone (pET15b)	His-SNX9.REV	CGGATCCTCGAGCATATGGCT
		HIS-SNX9.FOR	TAGGGTACCGGATCCGGCTGC
	barr1 fragment (pcDNA-barr1)	His-BetaArr1.REV	GCAGCCGGATCCGGTACCCTACTTTCTGTTGTTGAGCTGTGGAGAG
		His-BetaArr1.FOR	CAGCCATATGCTCGAGGATCCGATGGGCGACAAAGGGACC
FLAG-SNX9	Backbone (pCMV10)	pCMV10-FLAG.REV	CTTGTCATCGTCATCCTTGTAATCGATG
		pCMV10-FLAG.FOR	TGACCCCTCCCCAGTGCCTCTCCTGG
	SNX9 fragment (His-SNX9-pET15b)	FLAG-SNX9.REV	CCAGGAGAGGCACTGGGGAGGGGTCACATCACTGGAAAGCGGCTGAGGGCCTGC
		FLAG-linker-SNX9.FOR	CATCGATTACAAGGATGACGATGACAAGGGAGGATCAGGAGGATCAGCCACCAAGGCTCGGGTTATGTATGATTTTGC
βarrestin1-APEX2	Backbone (pcDNA3)	βarrestin1-APEX2-Fwd	cttgcggccgccaccatgGGCGACAAAGGGACGCGAGTGTTCAAGAAGGC
		βarrestin1-APEX2 -Rev	AGTTGGGTAAGACTTTCCTGATGATCCTCCTGATGATCCTCCTCTGTTGTTGAGCTGTGGAGAGCCGGTACCATCCTCCTCTTCC
	APEX2 fragment (pcDNA3-APEX2-NES)	APEX2-Fwd	GGAAAGTCTTACCCAACTGTG
		APEX2-Rev	catggtggcggccgcaagcttg
